# Supplementary material for: Crystal structure, Hirshfeld analysis and electrochemical properties of poly[di­aqua­bis­[μ6-2-cyano-2-(oxido­imino)­acetato]­copper(II)disodium]
Source: Acta Crystallogr E Crystallogr Commun. 2025 Sep 19;81(Pt 10):972–6. doi: 10.1107/S2056989025008126 (PMC12498046; doi:10.1107/S2056989025008126)
Supplement: Supplementary file 1 [file e-81-00972-sup1.cif]

##############################################################################
#                                                                            #
# This CIF contains the data in a paper accepted for publication in          #
# Acta Crystallographica Section E. It conforms to the requirements of       #
# Notes for Authors for Acta Crystallographica Section E, and has been       #
# peer reviewed under the auspices of the IUCr Commission on Journals.       #
#                                                                            #
# Full details of the Crystallographic Information File format               #
# are given in the paper "The Crystallographic Information File (CIF):       #
# a New Standard Archive File for Crystallography" by S. R. Hall, F. H.      #
# Allen and I. D. Brown [Acta Cryst. (1991), A47, 655-685].                  #
#                                                                            #
# The current version of the core CIF dictionary is obtainable from          #
# ftp://ftp.iucr.org/pub/cif_core.dic.                                       #
#                                                                            #
# Software is freely available for graphical display of the structure(s)     #
# in this CIF. For information consult the CIF software page                 #
# http://www.iucr.org/resources/cif/software.                                #
#                                                                            #
# This file may be used for bona fide research purposes within the           #
# scientific community so long as proper attribution is given to the journal # 
# article from which it was obtained.                                        #
#                                                                            #
##############################################################################
data_I
_audit_creation_method     'SHELXL-2018/3'
_journal_date_recd_electronic     2025-08-20
_journal_date_accepted     2025-09-12
_journal_name_full     'Acta Crystallographica, Section E'
_journal_year     2025
_journal_volume     81
_journal_issue      1
_journal_page_first     0
_journal_page_last     0
_journal_paper_category     GM
_journal_paper_doi     10.1107/S2056989025008126
_journal_coeditor_code     TX2103
_publ_contact_author_name     'Maksym O. Plutenko'
_publ_contact_author_address
;
Department of Chemistry, National Taras Shevchenko University, Volodymyrska
 Street 64, 01601 Kyiv, Ukraine
;
_publ_contact_author_email     'plutenkom@gmail.com'
_publ_contact_author_fax     ?
_publ_contact_author_phone     '+380442393393'
_publ_section_title
;
Crystal structure, Hirshfeld analysis and electrochemical properties of
poly[diaquabis[\m~6~-2-cyano-2-(oxidoimino)acetato]copper(II)disodium]
;
loop_
    _publ_author_name
    _publ_author_footnote
    _publ_author_address
    'Plutenko, Maksym O.' .
;
Department of Chemistry, National Taras Shevchenko University, Volodymyrska
Street 64, 01601 Kyiv,
Ukraine
;
    'Golenya, Irina A.' .
;
Department of Chemistry, National Taras Shevchenko University, Volodymyrska
Street 64, 01601 Kyiv,
Ukraine
;
    'Plavkov, Vladyslav M.' .
;
Department of Chemistry, National Taras Shevchenko University, Volodymyrska
Street 64, 01601 Kyiv,
Ukraine
;
    'Matus, Tetiana' .
;
Innovation Development Center ABN LLC, Pirogov Str. 2/37, Kyiv, 01030
Ukraine
;
    'Pap, J\'ozsef S.' .
;
HUN-REN Centre for Energy Research, Institute for Energy Security and
Environmental Safety, Surface Chemistry and Catalysis Department, H-1121
Budapest, Konkoly-Thege Rd. 29-33,
Hungary
;
    'Shova, Sergiu' .
;
Department of Inorganic Polymers, "Petru Poni" Institute of Macromolecular
Chemistry, Romanian Academy of Science, Aleea Grigore Ghica Voda 41-A, Iasi
700487,
Romania
;
_publ_section_synopsis
;
The synthesis and molecular crystal structure of an anionic copper(II) complex
with 2-cyano-2-(hydroxyimino)propionic acid are reported. The complex exhibits
distorted square-bipyramidal coordination geometry around the copper(II)
center, featuring two bidentate dianionic ligands arranged in a
<i>trans</i>-configuration. Coordination occurs <i>via</i> the nitrogen atom
of the oxime group and the oxygen atom of the carboxylate group, with the
latter binding in a monodentate manner.
;
_chemical_name_systematic
;
Poly[diaquabis[\m~6~-2-cyano-2-(oxidoimino)acetato]copper(II)disodium]
;
_chemical_name_common     ?
_chemical_formula_moiety     'C6 H4 Cu N4 Na2 O8'
_chemical_formula_sum     'C6 H4 Cu N4 Na2 O8'
_chemical_formula_iupac     '[Na2 Cu (C3 N2 O3)2 (H2 O)2]'
_chemical_formula_weight     369.65
_chemical_melting_point     ?
_space_group_crystal_system     monoclinic
_space_group_name_H-M_alt     'P 21/c'
_space_group_name_Hall     '-P 2ybc'
loop_
    _space_group_symop_operation_xyz
    'x, y, z'
    '-x, y+1/2, -z+1/2'
    '-x, -y, -z'
    'x, -y-1/2, z-1/2'
_cell_length_a     9.1889(4)
_cell_length_b     9.1459(4)
_cell_length_c     7.1062(3)
_cell_angle_alpha     90
_cell_angle_beta     99.090(4)
_cell_angle_gamma     90
_cell_volume     589.71(4)
_cell_formula_units_Z     2
_cell_measurement_reflns_used     2721
_cell_measurement_theta_min     4.8820
_cell_measurement_theta_max     75.1510
_cell_measurement_temperature     100(2)
_exptl_crystal_description     plate
_exptl_crystal_colour     'clear light brown'
_exptl_crystal_size_max     0.150
_exptl_crystal_size_mid     0.100
_exptl_crystal_size_min     0.020
_exptl_crystal_density_diffrn     2.082
_exptl_crystal_density_meas     ?
_exptl_crystal_density_method     ?
_exptl_crystal_F_000     366
_exptl_absorpt_coefficient_mu     3.872
_exptl_absorpt_correction_type     multi-scan
_exptl_absorpt_process_details
;
(CrysAlisPro; Rigaku OD, 2024)
;
_exptl_absorpt_correction_T_min     0.74107
_exptl_absorpt_correction_T_max     1.00000
_diffrn_ambient_temperature     100(2)
_diffrn_source     'micro-focus sealed X-ray tube'
_diffrn_radiation_type     CuK\a
_diffrn_radiation_wavelength     1.54184
_diffrn_measurement_device_type     'XtaLAB Synergy, Dualflex, HyPix'
_diffrn_measurement_device     'four-circle diffractometer'
_diffrn_measurement_method     '\w scans'
_diffrn_detector_area_resol_mean     10.0000
_diffrn_reflns_number     1044
_diffrn_reflns_av_R_equivalents     0.67
_diffrn_reflns_av_unetI/netI     0.0235
_diffrn_reflns_theta_min     4.874
_diffrn_reflns_theta_max     66.587
_diffrn_reflns_theta_full     66.587
_diffrn_measured_fraction_theta_max     0.995
_diffrn_measured_fraction_theta_full     0.995
_diffrn_reflns_limit_h_min     -10
_diffrn_reflns_limit_h_max     10
_diffrn_reflns_limit_k_min     -10
_diffrn_reflns_limit_k_max     10
_diffrn_reflns_limit_l_min     -5
_diffrn_reflns_limit_l_max     8
_refine_special_details
;
 Refined as a 2-component twin.
;
_reflns_number_total     1044
_reflns_number_gt     982
_reflns_threshold_expression     'I > 2\s(I)'
_refine_ls_structure_factor_coef     Fsqd
_refine_ls_matrix_type     full
_refine_ls_R_factor_all     0.0534
_refine_ls_R_factor_gt     0.0521
_refine_ls_wR_factor_gt     0.1766
_refine_ls_wR_factor_ref     0.1774
_refine_ls_goodness_of_fit_ref     1.216
_refine_ls_restrained_S_all     1.216
_refine_ls_number_reflns     1044
_refine_ls_number_parameters     106
_refine_ls_number_restraints     0
_refine_ls_hydrogen_treatment     refall
_refine_ls_weighting_scheme     calc
_refine_ls_weighting_details
              'w=1/[\s^2^(Fo^2^)+(0.0875P)^2^+2.7951P] where P=(Fo^2^+2Fc^2^)/3'
_atom_sites_solution_hydrogens     difmap
_atom_sites_solution_primary     ?
_atom_sites_solution_secondary     ?
_refine_ls_shift/su_max     0.000
_refine_ls_shift/su_mean     0.000
_refine_diff_density_max     1.699
_refine_diff_density_min     -1.547
_refine_ls_extinction_method     none
_refine_ls_extinction_coef     .
loop_
    _atom_type_symbol
    _atom_type_description
    _atom_type_scat_dispersion_real
    _atom_type_scat_dispersion_imag
    _atom_type_scat_source
    'C' 'C' 0.0181 0.0091
                         'International Tables Vol C Tables 4.2.6.8 and 6.1.1.4'
    'H' 'H' 0.0000 0.0000
                         'International Tables Vol C Tables 4.2.6.8 and 6.1.1.4'
    'Cu' 'Cu' -1.9646 0.5888
                         'International Tables Vol C Tables 4.2.6.8 and 6.1.1.4'
    'N' 'N' 0.0311 0.0180
                         'International Tables Vol C Tables 4.2.6.8 and 6.1.1.4'
    'Na' 'Na' 0.1353 0.1239
                         'International Tables Vol C Tables 4.2.6.8 and 6.1.1.4'
    'O' 'O' 0.0492 0.0322
                         'International Tables Vol C Tables 4.2.6.8 and 6.1.1.4'
_computing_data_collection
;
CrysAlisPro 1.171.43.144a (Rigaku OD, 2024)
;
_computing_cell_refinement
;
CrysAlisPro 1.171.43.144a (Rigaku OD, 2024)
;
_computing_data_reduction
;
CrysAlisPro 1.171.43.144a (Rigaku OD, 2024)
;
_computing_structure_solution
;
<i>SHELXT2018/2</i> (Sheldrick, 2015a)
;
_computing_structure_refinement
;
<i>SHELXL2018/3</i> (Sheldrick, 2015b)
;
_computing_molecular_graphics
;
DIAMOND (Brandenburg, 2005)
;
_computing_publication_material
;
Olex2 1.5-ac6-020 (Dolomanov <i>et al.</i>,  2009)
;
loop_
    _atom_site_type_symbol
    _atom_site_label
    _atom_site_fract_x
    _atom_site_fract_y
    _atom_site_fract_z
    _atom_site_U_iso_or_equiv
    _atom_site_adp_type
    _atom_site_calc_flag
    _atom_site_occupancy
    _atom_site_disorder_assembly
    _atom_site_disorder_group
    Cu Cu1 0.500000 0.500000 0.500000 0.0075(4) Uani d 1 . .
    Na Na1 0.2083(2) 0.2433(2) 0.5468(3) 0.0106(6) Uani d 1 . .
    N N1 0.6935(5) 0.4743(5) 0.6615(7) 0.0096(10) Uani d 1 . .
    N N2 0.9401(5) 0.2608(6) 0.9596(7) 0.0160(11) Uani d 1 . .
    O O1 0.7992(4) 0.5681(4) 0.6968(6) 0.0115(9) Uani d 1 . .
    O O2 0.5888(4) 0.1131(4) 0.7338(5) 0.0110(9) Uani d 1 . .
    O O3 0.4627(4) 0.3009(4) 0.5884(5) 0.0087(8) Uani d 1 . .
    O O4 0.1809(5) 0.0760(5) 0.2858(6) 0.0149(9) Uani d 1 . .
    H H4A 0.235(9) 0.022(9) 0.310(12) 0.02(2) Uiso d 1 . .
    H H4B 0.107(11) 0.039(12) 0.253(16) 0.05(3) Uiso d 1 . .
    C C1 0.7049(6) 0.3431(6) 0.7386(8) 0.0087(11) Uani d 1 . .
    C C2 0.5766(6) 0.2432(6) 0.6845(8) 0.0093(11) Uani d 1 . .
    C C3 0.8351(6) 0.2974(6) 0.8622(8) 0.0106(11) Uani d 1 . .
loop_
    _atom_site_aniso_label
    _atom_site_aniso_U_11
    _atom_site_aniso_U_22
    _atom_site_aniso_U_33
    _atom_site_aniso_U_12
    _atom_site_aniso_U_13
    _atom_site_aniso_U_23
    Cu1 0.0072(6) 0.0057(6) 0.0103(7) -0.0002(4) 0.0035(5) 0.0016(4)
    Na1 0.0094(10) 0.0102(11) 0.0132(11) -0.0009(8) 0.0043(8) 0.0014(9)
    N1 0.009(2) 0.007(2) 0.014(2) -0.0010(17) 0.0070(19) -0.0015(19)
    N2 0.013(2) 0.018(2) 0.019(2) -0.002(2) 0.007(2) 0.011(2)
    O1 0.0114(19) 0.0081(19) 0.016(2) -0.0035(14) 0.0048(16) -0.0027(15)
    O2 0.0131(19) 0.0083(19) 0.0137(19) 0.0021(14) 0.0088(15) 0.0000(15)
    O3 0.0089(18) 0.0076(17) 0.0109(18) -0.0004(14) 0.0058(15) 0.0007(14)
    O4 0.014(2) 0.010(2) 0.020(2) 0.0036(19) 0.0051(18) 0.0002(17)
    C1 0.007(2) 0.011(3) 0.010(2) 0.002(2) 0.005(2) -0.001(2)
    C2 0.009(2) 0.009(3) 0.011(2) 0.001(2) 0.007(2) 0.002(2)
    C3 0.012(3) 0.010(3) 0.012(3) -0.003(2) 0.008(2) 0.002(2)
_geom_special_details
;
 All esds (except the esd in the dihedral angle between two l.s. planes)
 are estimated using the full covariance matrix.  The cell esds are taken
 into account individually in the estimation of esds in distances, angles
 and torsion angles; correlations between esds in cell parameters are only
 used when they are defined by crystal symmetry.  An approximate (isotropic)
 treatment of cell esds is used for estimating esds involving l.s. planes.
;
loop_
    _geom_bond_atom_site_label_1
    _geom_bond_atom_site_label_2
    _geom_bond_site_symmetry_2
    _geom_bond_distance
    _geom_bond_publ_flag
    Cu1 N1 3_666 1.972(5) ?
    Cu1 N1 . 1.972(5) ?
    Cu1 O3 . 1.974(4) ?
    Cu1 O3 3_666 1.974(4) ?
    Cu1 O2 4_565 2.409(4) ?
    Cu1 O2 2_656 2.409(4) ?
    Cu1 Na1 . 3.618(2) ?
    Cu1 Na1 3_666 3.618(2) ?
    Na1 O3 . 2.368(4) ?
    Na1 O4 . 2.387(5) ?
    Na1 O4 4_566 2.412(5) ?
    Na1 O1 2_646 2.435(4) ?
    Na1 O1 3_666 2.437(4) ?
    Na1 N2 4_465 2.445(5) ?
    Na1 Na1 4_565 3.5552(2) ?
    Na1 Na1 4_566 3.5553(2) ?
    Na1 H4A . 2.67(8) ?
    N1 O1 . 1.290(6) ?
    N1 C1 . 1.316(7) ?
    N2 C3 . 1.145(8) ?
    O2 C2 . 1.240(7) ?
    O3 C2 . 1.271(7) ?
    O4 H4A . 0.70(9) ?
    O4 H4B . 0.76(10) ?
    C1 C3 . 1.430(8) ?
    C1 C2 . 1.493(7) ?
loop_
    _geom_angle_atom_site_label_1
    _geom_angle_atom_site_label_2
    _geom_angle_atom_site_label_3
    _geom_angle_site_symmetry_1
    _geom_angle_site_symmetry_3
    _geom_angle
    _geom_angle_publ_flag
    N1 Cu1 N1 3_666 . 180.0 ?
    N1 Cu1 O3 3_666 . 96.25(17) ?
    N1 Cu1 O3 . . 83.75(17) ?
    N1 Cu1 O3 3_666 3_666 83.75(17) ?
    N1 Cu1 O3 . 3_666 96.25(17) ?
    O3 Cu1 O3 . 3_666 180.0 ?
    N1 Cu1 O2 3_666 4_565 88.87(16) ?
    N1 Cu1 O2 . 4_565 91.13(16) ?
    O3 Cu1 O2 . 4_565 87.20(13) ?
    O3 Cu1 O2 3_666 4_565 92.80(14) ?
    N1 Cu1 O2 3_666 2_656 91.13(16) ?
    N1 Cu1 O2 . 2_656 88.87(16) ?
    O3 Cu1 O2 . 2_656 92.80(14) ?
    O3 Cu1 O2 3_666 2_656 87.20(14) ?
    O2 Cu1 O2 4_565 2_656 180.0 ?
    N1 Cu1 Na1 3_666 . 61.17(14) ?
    N1 Cu1 Na1 . . 118.83(14) ?
    O3 Cu1 Na1 . . 37.20(11) ?
    O3 Cu1 Na1 3_666 . 142.80(11) ?
    O2 Cu1 Na1 4_565 . 98.13(9) ?
    O2 Cu1 Na1 2_656 . 81.87(9) ?
    N1 Cu1 Na1 3_666 3_666 118.83(14) ?
    N1 Cu1 Na1 . 3_666 61.17(14) ?
    O3 Cu1 Na1 . 3_666 142.80(11) ?
    O3 Cu1 Na1 3_666 3_666 37.20(11) ?
    O2 Cu1 Na1 4_565 3_666 81.87(9) ?
    O2 Cu1 Na1 2_656 3_666 98.13(9) ?
    Na1 Cu1 Na1 . 3_666 180.0 ?
    O3 Na1 O4 . . 102.74(16) ?
    O3 Na1 O4 . 4_566 88.32(16) ?
    O4 Na1 O4 . 4_566 167.6(3) ?
    O3 Na1 O1 . 2_646 101.37(14) ?
    O4 Na1 O1 . 2_646 98.50(16) ?
    O4 Na1 O1 4_566 2_646 84.57(15) ?
    O3 Na1 O1 . 3_666 81.24(14) ?
    O4 Na1 O1 . 3_666 85.07(15) ?
    O4 Na1 O1 4_566 3_666 91.19(15) ?
    O1 Na1 O1 2_646 3_666 174.92(17) ?
    O3 Na1 N2 . 4_465 166.03(18) ?
    O4 Na1 N2 . 4_465 79.32(18) ?
    O4 Na1 N2 4_566 4_465 88.61(18) ?
    O1 Na1 N2 2_646 4_465 91.89(17) ?
    O1 Na1 N2 3_666 4_465 85.20(16) ?
    O3 Na1 Na1 . 4_565 87.77(10) ?
    O4 Na1 Na1 . 4_565 42.46(11) ?
    O4 Na1 Na1 4_566 4_565 134.16(15) ?
    O1 Na1 Na1 2_646 4_565 140.81(14) ?
    O1 Na1 Na1 3_666 4_565 43.12(10) ?
    N2 Na1 Na1 4_465 4_565 84.62(13) ?
    O3 Na1 Na1 . 4_566 91.35(10) ?
    O4 Na1 Na1 . 4_566 141.45(15) ?
    O4 Na1 Na1 4_566 4_566 41.92(11) ?
    O1 Na1 Na1 2_646 4_566 43.16(10) ?
    O1 Na1 Na1 3_666 4_566 132.92(14) ?
    N2 Na1 Na1 4_465 4_566 95.44(13) ?
    Na1 Na1 Na1 4_565 4_566 176.04(13) ?
    O3 Na1 Cu1 . . 30.26(9) ?
    O4 Na1 Cu1 . . 109.47(12) ?
    O4 Na1 Cu1 4_566 . 77.37(13) ?
    O1 Na1 Cu1 2_646 . 127.21(11) ?
    O1 Na1 Cu1 3_666 . 54.10(9) ?
    N2 Na1 Cu1 4_465 . 135.92(15) ?
    Na1 Na1 Cu1 4_565 . 76.62(5) ?
    Na1 Na1 Cu1 4_566 . 100.75(6) ?
    O3 Na1 H4A . . 93.4(18) ?
    O4 Na1 H4A . . 14.7(18) ?
    O4 Na1 H4A 4_566 . 173.9(17) ?
    O1 Na1 H4A 2_646 . 89.3(17) ?
    O1 Na1 H4A 3_666 . 94.9(17) ?
    N2 Na1 H4A 4_465 . 91.0(18) ?
    Na1 Na1 H4A 4_565 . 51.8(17) ?
    Na1 Na1 H4A 4_566 . 132.1(17) ?
    Cu1 Na1 H4A . . 106.9(17) ?
    O1 N1 C1 . . 121.2(5) ?
    O1 N1 Cu1 . . 128.0(4) ?
    C1 N1 Cu1 . . 110.8(4) ?
    C3 N2 Na1 . 4_666 151.3(4) ?
    N1 O1 Na1 . 2_656 118.2(3) ?
    N1 O1 Na1 . 3_666 113.4(3) ?
    Na1 O1 Na1 2_656 3_666 93.72(13) ?
    C2 O2 Cu1 . 2_646 127.4(3) ?
    C2 O3 Cu1 . . 112.6(3) ?
    C2 O3 Na1 . . 133.4(3) ?
    Cu1 O3 Na1 . . 112.54(17) ?
    Na1 O4 Na1 . 4_565 95.62(15) ?
    Na1 O4 H4A . . 106(7) ?
    Na1 O4 H4A 4_565 . 120(7) ?
    Na1 O4 H4B . . 120(8) ?
    Na1 O4 H4B 4_565 . 106(8) ?
    H4A O4 H4B . . 109(10) ?
    N1 C1 C3 . . 121.7(5) ?
    N1 C1 C2 . . 116.3(5) ?
    C3 C1 C2 . . 121.9(5) ?
    O2 C2 O3 . . 125.5(5) ?
    O2 C2 C1 . . 118.8(5) ?
    O3 C2 C1 . . 115.7(5) ?
    N2 C3 C1 . . 179.3(6) ?
loop_
    _geom_torsion_atom_site_label_1
    _geom_torsion_atom_site_label_2
    _geom_torsion_atom_site_label_3
    _geom_torsion_atom_site_label_4
    _geom_torsion_site_symmetry_1
    _geom_torsion_site_symmetry_2
    _geom_torsion_site_symmetry_3
    _geom_torsion_site_symmetry_4
    _geom_torsion
    _geom_torsion_publ_flag
    C1 N1 O1 Na1 . . . 2_656 -94.0(5) ?
    Cu1 N1 O1 Na1 . . . 2_656 84.8(4) ?
    C1 N1 O1 Na1 . . . 3_666 157.8(4) ?
    Cu1 N1 O1 Na1 . . . 3_666 -23.4(5) ?
    O1 N1 C1 C3 . . . . -1.0(8) ?
    Cu1 N1 C1 C3 . . . . 180.0(4) ?
    O1 N1 C1 C2 . . . . -178.9(4) ?
    Cu1 N1 C1 C2 . . . . 2.1(6) ?
    Cu1 O2 C2 O3 2_646 . . . -80.7(6) ?
    Cu1 O2 C2 C1 2_646 . . . 99.9(5) ?
    Cu1 O3 C2 O2 . . . . -169.5(4) ?
    Na1 O3 C2 O2 . . . . 25.6(8) ?
    Cu1 O3 C2 C1 . . . . 9.9(5) ?
    Na1 O3 C2 C1 . . . . -155.1(3) ?
    N1 C1 C2 O2 . . . . 171.1(5) ?
    C3 C1 C2 O2 . . . . -6.8(8) ?
    N1 C1 C2 O3 . . . . -8.3(7) ?
    C3 C1 C2 O3 . . . . 173.8(5) ?
loop_
    _geom_hbond_atom_site_label_D
    _geom_hbond_atom_site_label_H
    _geom_hbond_atom_site_label_A
    _geom_hbond_site_symmetry_A
    _geom_hbond_distance_DH
    _geom_hbond_distance_HA
    _geom_hbond_distance_DA
    _geom_hbond_angle_DHA
    _geom_hbond_publ_flag
    O4 H4A O2 3_656 0.70(9) 2.10(9) 2.753(6) 155(9) yes
_shelx_space_group_comment
;
The symmetry employed for this shelxl refinement is uniquely defined
by the following loop, which should always be used as a source of
symmetry information in preference to the above space-group names.
They are only intended as comments.
;
_shelx_estimated_absorpt_T_min     ?
_shelx_estimated_absorpt_T_max     ?
_shelx_hkl_file
;
   1   0   0  757039   10737  -2
   1   0   0  757039   10737   1
   2   0   0    5503     240  -2
   2   0   0    5503     240   1
   3   0   0 1936922   38917  -2
   3   0   0 1936922   38917   1
   4   0   0  513358    7622  -2
   4   0   0  513358    7622   1
   5   0   0   34929     634  -2
   5   0   0   34929     634   1
   6   0   0  194420    2414  -2
   6   0   0  194420    2414   1
   7   0   0  190533    2542  -2
   7   0   0  190533    2542   1
   8   0   0  160756    2849  -2
   8   0   0  160756    2849   1
   9   0   0   81775    1672  -2
   9   0   0   81775    1672   1
  10   0   0  272998    6218  -2
  10   0   0  272998    6218   1
  11   0   0   55001    1486  -2
  11   0   0   55001    1486   1
   1  -1   0     991      47  -2
   1   1   0     991      47   1
   2  -1   0  200379    2405  -2
   2   1   0  200379    2405   1
   3  -1   0  514807    6245  -2
   3   1   0  514807    6245   1
   4  -1   0  516846    6366  -2
   4   1   0  516846    6366   1
   5  -1   0    2459     110  -2
   5   1   0    2459     110   1
   6  -1   0   70968     675  -2
   6   1   0   70968     675   1
   7  -1   0   44833     557  -2
   7   1   0   44833     557   1
   8  -1   0  346668    3532  -2
   8   1   0  346668    3532   1
   9  -1   0    7477     346  -2
   9   1   0    7477     346   1
  10  -1   0     228     187  -2
  10   1   0     228     187   1
  11  -1   0   82968    1792  -2
  11   1   0   82968    1792   1
   0  -2   0   26347     662  -2
   0   2   0   26347     662   1
   1  -2   0  315035    3713  -2
   1   2   0  315035    3713   1
   2  -2   0    7577     180  -2
   2   2   0    7577     180   1
   3  -2   0   26954     593  -2
   3   2   0   26954     593   1
   4  -2   0   80601    1217  -2
   4   2   0   80601    1217   1
   5  -2   0  396437    3010  -2
   5   2   0  396437    3010   1
   6  -2   0  344981    2805  -2
   6   2   0  344981    2805   1
   7  -2   0   30491     604  -2
   7   2   0   30491     604   1
   8  -2   0  183339    2395  -2
   8   2   0  183339    2395   1
   9  -2   0  100908    1627  -2
   9   2   0  100908    1627   1
  10  -2   0   99163    2590  -2
  10   2   0   99163    2590   1
  11  -2   0   22783     503  -2
  11   2   0   22783     503   1
   1  -3   0   13397     413  -2
   1   3   0   13397     413   1
   2  -3   0  467128    4859  -2
   2   3   0  467128    4859   1
   3  -3   0   21619     474  -2
   3   3   0   21619     474   1
   4  -3   0     213      91  -2
   4   3   0     213      91   1
   5  -3   0   30197     427  -2
   5   3   0   30197     427   1
   6  -3   0   17872     362  -2
   6   3   0   17872     362   1
   7  -3   0   19473     451  -2
   7   3   0   19473     451   1
   8  -3   0   37454     702  -2
   8   3   0   37454     702   1
   9  -3   0     401     167  -2
   9   3   0     401     167   1
  10  -3   0   22428     602  -2
  10   3   0   22428     602   1
   0  -4   0 1291338   26064  -2
   0   4   0 1291338   26064   1
   1  -4   0   61864    1461  -2
   1   4   0   61864    1461   1
   2  -4   0  129779    2096  -2
   2   4   0  129779    2096   1
   3  -4   0  394098    5937  -2
   3   4   0  394098    5937   1
   4  -4   0  401986    5988  -2
   4   4   0  401986    5988   1
   5  -4   0   96878    1262  -2
   5   4   0   96878    1262   1
   6  -4   0  129707    1458  -2
   6   4   0  129707    1458   1
   7  -4   0  305851    3202  -2
   7   4   0  305851    3202   1
   8  -4   0    3534     223  -2
   8   4   0    3534     223   1
   9  -4   0   10854     753  -2
   9   4   0   10854     753   1
   1  -5   0  344433    4194  -2
   1   5   0  344433    4194   1
   2  -5   0  101243    1988  -2
   2   5   0  101243    1988   1
   3  -5   0  265600    3382  -2
   3   5   0  265600    3382   1
   4  -5   0  292256    3014  -2
   4   5   0  292256    3014   1
   5  -5   0    7975     368  -2
   5   5   0    7975     368   1
   6  -5   0  102222    2377  -2
   6   5   0  102222    2377   1
   7  -5   0    7012     391  -2
   7   5   0    7012     391   1
   8  -5   0   25309     902  -2
   8   5   0   25309     902   1
   9  -5   0   28029     852  -2
   9   5   0   28029     852   1
   0  -6   0   53048    1412  -2
   0   6   0   53048    1412   1
   1  -6   0  438640    6571  -2
   1   6   0  438640    6571   1
   2  -6   0  325784    4870  -2
   2   6   0  325784    4870   1
   3  -6   0    7996     309  -2
   3   6   0    7996     309   1
   4  -6   0  109953    1300  -2
   4   6   0  109953    1300   1
   5  -6   0  911424   11467  -2
   5   6   0  911424   11467   1
   6  -6   0  154702    2870  -2
   6   6   0  154702    2870   1
   7  -6   0    2215     251  -2
   7   6   0    2215     251   1
   8  -6   0  219612    5676  -2
   8   6   0  219612    5676   1
   9  -6   0   66958    1720  -2
   9   6   0   66958    1720   1
   1  -7   0   66865    1309  -2
   1   7   0   66865    1309   1
   2  -7   0   54762    1030  -2
   2   7   0   54762    1030   1
   3  -7   0  339754    4265  -2
   3   7   0  339754    4265   1
   4  -7   0    3104     215  -2
   4   7   0    3104     215   1
   5  -7   0   45335    1082  -2
   5   7   0   45335    1082   1
   6  -7   0    7127     507  -2
   6   7   0    7127     507   1
   7  -7   0   17573     525  -2
   7   7   0   17573     525   1
   8  -7   0   12834    1251  -2
   8   7   0   12834    1251   1
   9  -7   0    6883     424  -2
   9   7   0    6883     424   1
   0  -8   0  200995    4779  -2
   0   8   0  200995    4779   1
   1  -8   0  130109    6824  -2
   1   8   0  130109    6824   1
   2  -8   0  116364    2319  -2
   2   8   0  116364    2319   1
   3  -8   0    6847     411  -2
   3   8   0    6847     411   1
   4  -8   0   67852    2337  -2
   4   8   0   67852    2337   1
   5  -8   0   24857    1021  -2
   5   8   0   24857    1021   1
   6  -8   0    4334     532  -2
   6   8   0    4334     532   1
   7  -8   0   52405    4467  -2
   7   8   0   52405    4467   1
   8  -8   0   24251     883  -2
   8   8   0   24251     883   1
   1  -9   0   13807     459  -2
   1   9   0   13807     459   1
   2  -9   0   34583     826  -2
   2   9   0   34583     826   1
   3  -9   0   30221     624  -2
   3   9   0   30221     624   1
   4  -9   0    5008     318  -2
   4   9   0    5008     318   1
   5  -9   0   17961     761  -2
   5   9   0   17961     761   1
   6  -9   0   34287     742  -2
   6   9   0   34287     742   1
   0 -10   0   12456     614  -2
   0  10   0   12456     614   1
   1 -10   0  142226    2006  -2
   1  10   0  142226    2006   1
   2 -10   0  188846    4773  -2
   2  10   0  188846    4773   1
   3 -10   0   76194    2649  -2
   3  10   0   76194    2649   1
   4 -10   0   15301     889  -2
   4  10   0   15301     889   1
 -11   1   1   49517    1401   1
 -10   1   1   27353     679   1
  -9   1   1    9667     298   1
  -8   1   1   57729     930   1
  -7   1   1  108274    1544   1
  -6   1   1  124457    1916   1
  -5   1   1  150231    2729   1
  -4   1   1   16803     433   1
  -3   1   1    2879     157   1
  -2   1   1  149617    2237   1
  -1   1   1  576730   11660   1
   0   1   1  326017    6658   1
   1   1   1  168405    2029   1
   2   1   1  112949    1809   1
   3   1   1  436295    6357   1
   4   1   1  424803    5147   1
   5   1   1  153563    2080   1
   6   1   1   55008     827   1
   7   1   1   20403     454   1
   8   1   1   13325     411   1
   9   1   1   35999     993   1
  10   1   1   37639     894   1
  11   1   1    1849     139   1
 -11   2   1    8814     616   1
 -10   2   1      79     123   1
  -9   2   1   11891     389   1
  -8   2   1    1338     140   1
  -7   2   1     248      95   1
  -6   2   1   68758     915   1
  -5   2   1  124551    2227   1
  -4   2   1   48011     753   1
  -3   2   1   25738     433   1
  -2   2   1   46685     764   1
  -1   2   1   13955     502   1
   0   2   1   16372    2754   1
   1   2   1   32016    1186   1
   2   2   1   29512    1275   1
   3   2   1    8713     631   1
   4   2   1     701     115   1
   5   2   1   30548     533   1
   6   2   1   31287     799   1
   7   2   1   10506     342   1
   8   2   1    6953     382   1
   9   2   1     954     233   1
  10   2   1    3722     256   1
 -10   3   1   18585     457   1
  -9   3   1   34066     653   1
  -8   3   1   41884    1285   1
  -7   3   1   55873    1736   1
  -6   3   1   82674    1503   1
  -5   3   1  105577    2039   1
  -4   3   1  131328    1692   1
  -3   3   1  199059    2153   1
  -2   3   1  167210    1800   1
  -1   3   1   46367     617   1
   0   3   1  226435    3316   1
   1   3   1   33534     792   1
   2   3   1    4656     187   1
   3   3   1   11605     597   1
   4   3   1   19123     381   1
   5   3   1   18804     362   1
   6   3   1   62017     763   1
   7   3   1   46832     857   1
   8   3   1   10749     625   1
   9   3   1   49072     848   1
  10   3   1   53488    1426   1
 -10   4   1    6466     511   1
  -9   4   1    1826     204   1
  -8   4   1     644     135   1
  -7   4   1   17086     402   1
  -6   4   1   12242     285   1
  -5   4   1      90      76   1
  -4   4   1   10451     377   1
  -3   4   1   57224    1985   1
  -2   4   1    3659     195   1
  -1   4   1   34291     576   1
   0   4   1   45182    1387   1
   1   4   1     487      67   1
   2   4   1      50     194   1
   3   4   1    2429     252   1
   4   4   1    1068     185   1
   5   4   1    4705     213   1
   6   4   1   22849     453   1
   7   4   1    9406     524   1
   8   4   1    -145     165   1
   9   4   1    2314     455   1
  -9   5   1      15     286   1
  -8   5   1     323     250   1
  -7   5   1   27994     723   1
  -6   5   1   48830    2153   1
  -5   5   1   55078    1741   1
  -4   5   1  119322    3342   1
  -3   5   1   99785    1954   1
  -2   5   1  220876    2449   1
  -1   5   1  587901    9341   1
   0   5   1  119872    3546   1
   1   5   1  102010    2530   1
   2   5   1  165218    2676   1
   3   5   1   48556    1543   1
   4   5   1   72050    1086   1
   5   5   1  198233    2470   1
   6   5   1   57715    1122   1
   7   5   1   13545     444   1
   8   5   1  105431    1826   1
   9   5   1   46665    1623   1
  -9   6   1   12994     473   1
  -8   6   1     746     256   1
  -7   6   1     447     262   1
  -6   6   1    4077     342   1
  -5   6   1    3616     234   1
  -4   6   1       5     113   1
  -3   6   1   18386     362   1
  -2   6   1    1982     149   1
  -1   6   1   16876     435   1
   0   6   1   53848    1100   1
   1   6   1   15665     497   1
   2   6   1   11832     444   1
   3   6   1   11842     589   1
   4   6   1   23254     704   1
   5   6   1    2199     192   1
   6   6   1    1306     177   1
   7   6   1   25721     620   1
   8   6   1    1693     207   1
  -8   7   1    5027     380   1
  -7   7   1   55007    2295   1
  -6   7   1  115870    2385   1
  -5   7   1   32890     820   1
  -4   7   1   12018     428   1
  -3   7   1   53437    1616   1
  -2   7   1   56537    1158   1
  -1   7   1   22736     727   1
   0   7   1  104763    2016   1
   1   7   1   14023     385   1
   2   7   1    3389     463   1
   3   7   1   38159    1399   1
   4   7   1   60810    1225   1
   5   7   1   19652     712   1
   6   7   1    2950     218   1
   7   7   1   11440     642   1
   8   7   1   19607     903   1
  -8   8   1     285     254   1
  -7   8   1   16374     837   1
  -6   8   1   22817    1449   1
  -5   8   1     824     198   1
  -4   8   1    3828     456   1
  -3   8   1   56630    1695   1
  -2   8   1   12301     676   1
  -1   8   1    4127     333   1
   0   8   1   13121     579   1
   1   8   1   17490     436   1
   2   8   1     994     132   1
   3   8   1    5657     332   1
   4   8   1     461     193   1
   5   8   1    7171     393   1
   6   8   1     110     108   1
   7   8   1     325     293   1
  -7   9   1   14854     680   1
  -6   9   1   22215    1101   1
  -5   9   1   24230     779   1
  -4   9   1   13804     539   1
  -3   9   1   11418     521   1
  -2   9   1   12700     450   1
  -1   9   1   29275     798   1
   0   9   1    9657     474   1
   1   9   1  105011    1640   1
   2   9   1  114754    2207   1
   3   9   1   35552     977   1
   4   9   1   41015    1014   1
   5   9   1   78055    2057   1
   6   9   1   26399     887   1
  -4  10   1     422     204   1
  -3  10   1    1249     132   1
  -2  10   1    2860     179   1
  -1  10   1   10135     339   1
   0  10   1    2239     197   1
   1  10   1     -46     275   1
   2  10   1    1300     191   1
   3  10   1   14666     602   1
   4  10   1    4426     249   1
 -11   0   2   22738     841   1
 -10   0   2    7578     558   1
  -9   0   2    9971     595   1
  -8   0   2   30184    1026   1
  -7   0   2  255267    3301   1
  -6   0   2   84468    1301   1
  -5   0   2   94268    1823   1
  -4   0   2  207329    3220   1
  -3   0   2   75518    1803   1
  -2   0   2 1057497   21351   1
  -1   0   2   44040    1040   1
   0   0   2   10092     327   1
   1   0   2     265      92   1
   2   0   2  138107    3311   1
   3   0   2  208390    3336   1
   4   0   2  403830    6269   1
   5   0   2  206802    3842   1
   6   0   2   34568    1048   1
   7   0   2  309142    7406   1
   8   0   2  150090    9277   1
   9   0   2   43353    1486   1
  10   0   2    8649     486   1
 -11   1   2   15110     459   1
 -10   1   2    2434     191   1
  -9   1   2   83362    1289   1
  -8   1   2     154     114   1
  -7   1   2     657     100   1
  -6   1   2    2356     126   1
  -5   1   2    5859     169   1
  -4   1   2  275428    2648   1
  -3   1   2     252      85   1
  -2   1   2  295877    6170   1
  -1   1   2  729777   14788   1
   0   1   2   48395    1940   1
   1   1   2   14600     303   1
   2   1   2   46558    1007   1
   3   1   2    8451     236   1
   4   1   2   17693     444   1
   5   1   2   17017     354   1
   6   1   2   17730     400   1
   7   1   2     295     265   1
   8   1   2    2162     278   1
   9   1   2    1819     249   1
  10   1   2   22352     565   1
 -10   2   2   22207     524   1
  -9   2   2   24225     572   1
  -8   2   2  232229    4201   1
  -7   2   2   44170    1102   1
  -6   2   2   19912     322   1
  -5   2   2  311578    3028   1
  -4   2   2  109028    1157   1
  -3   2   2    6216     233   1
  -2   2   2  151506    3322   1
  -1   2   2 1465682   29543   1
   0   2   2   91089    2098   1
   1   2   2    8191     185   1
   2   2   2  463561    7540   1
   3   2   2   33491     485   1
   4   2   2      98      74   1
   5   2   2  162803    1981   1
   6   2   2   59015     746   1
   7   2   2   56479     921   1
   8   2   2   55899    1176   1
   9   2   2   55878    1074   1
  10   2   2    2594     401   1
 -10   3   2    5130     233   1
  -9   3   2   49896    1098   1
  -8   3   2   13506     350   1
  -7   3   2   79763    1522   1
  -6   3   2   44107     644   1
  -5   3   2  116054    1321   1
  -4   3   2  488842    3879   1
  -3   3   2    1604     114   1
  -2   3   2  229368    2832   1
  -1   3   2  319802    6840   1
   0   3   2   91057    1638   1
   1   3   2   76730    1333   1
   2   3   2   31160     487   1
   3   3   2  387790    5156   1
   4   3   2  117376    1988   1
   5   3   2   29924     491   1
   6   3   2   26548     471   1
   7   3   2    1218     175   1
   8   3   2   48695    1582   1
   9   3   2    1636     200   1
 -10   4   2   35633    1127   1
  -9   4   2   30734     707   1
  -8   4   2     302     146   1
  -7   4   2   89826     984   1
  -6   4   2  111958    2354   1
  -5   4   2      84      76   1
  -4   4   2   40716     606   1
  -3   4   2  234538    3488   1
  -2   4   2  220609    2761   1
  -1   4   2   16164     707   1
   0   4   2  701257   10221   1
   1   4   2  129259    4104   1
   2   4   2     546      78   1
   3   4   2  126556    2837   1
   4   4   2  225635    3003   1
   5   4   2    8283     252   1
   6   4   2     -13     111   1
   7   4   2  124077    1449   1
   8   4   2   16844     685   1
   9   4   2   32309    1701   1
  -9   5   2    5368     350   1
  -8   5   2    8099     448   1
  -7   5   2    7617     376   1
  -6   5   2    4312     241   1
  -5   5   2      74     123   1
  -4   5   2   21486     532   1
  -3   5   2   17347     530   1
  -2   5   2     245     134   1
  -1   5   2    2747     202   1
   0   5   2    4037     214   1
   1   5   2   30352     776   1
   2   5   2   15096     473   1
   3   5   2    2163     343   1
   4   5   2    6329     288   1
   5   5   2    1014     158   1
   6   5   2      39     131   1
   7   5   2     347     183   1
   8   5   2   14822     870   1
  -9   6   2   19103     614   1
  -8   6   2   44782    1445   1
  -7   6   2    5935     287   1
  -6   6   2   31797     751   1
  -5   6   2    9539     392   1
  -4   6   2    3542     234   1
  -3   6   2   85425    1358   1
  -2   6   2  121493    2746   1
  -1   6   2  173078    2398   1
   0   6   2   50669     922   1
   1   6   2  120103    2591   1
   2   6   2  143222    2956   1
   3   6   2  202291   10442   1
   4   6   2   65059    1031   1
   5   6   2    5020     391   1
   6   6   2   53034    1239   1
   7   6   2    7525     508   1
   8   6   2   15394    1110   1
  -9   7   2    9461     500   1
  -8   7   2     626     192   1
  -7   7   2    4823     428   1
  -6   7   2   32435     891   1
  -5   7   2   32514     836   1
  -4   7   2   63126    1442   1
  -3   7   2   21061     864   1
  -2   7   2    1856     279   1
  -1   7   2    6361     450   1
   0   7   2    1763     186   1
   1   7   2   18186     437   1
   2   7   2   10540     544   1
   3   7   2   11534     387   1
   4   7   2   81907    1197   1
   5   7   2   41013     960   1
   6   7   2    8298     401   1
   7   7   2   11122     561   1
  -7   8   2  119071    3080   1
  -6   8   2  208032    3628   1
  -5   8   2    8116     346   1
  -4   8   2   80114    2370   1
  -3   8   2  244543    5561   1
  -2   8   2   17971     579   1
  -1   8   2    7821     432   1
   0   8   2  128125    1663   1
   1   8   2    1752     153   1
   2   8   2   24199     714   1
   3   8   2   37310     819   1
   4   8   2   64138    1300   1
   5   8   2    2246     247   1
   6   8   2    6307     355   1
  -7   9   2     446     219   1
  -6   9   2     577     134   1
  -5   9   2   20450    1280   1
  -4   9   2   14410     577   1
  -3   9   2    8834     472   1
  -2   9   2   56776    1213   1
  -1   9   2   26697    1048   1
   0   9   2   27982     635   1
   1   9   2   69538    1488   1
   2   9   2   29015     745   1
   3   9   2   32365     769   1
   4   9   2   24119     798   1
   5   9   2    6497     521   1
  -4  10   2    5929     275   1
  -3  10   2    2056     191   1
  -2  10   2   20360     655   1
  -1  10   2   42367    1741   1
   0  10   2   14937     653   1
   1  10   2   60322    1246   1
   2  10   2   44366     979   1
   3  10   2   31526    1601   1
 -10   1   3    3546     268   1
  -9   1   3   33799     717   1
  -8   1   3   27698     955   1
  -7   1   3   23555     466   1
  -6   1   3   24653     458   1
  -5   1   3   14874     356   1
  -4   1   3  120248    1674   1
  -3   1   3  397015    5922   1
  -2   1   3  280810    5951   1
  -1   1   3  169403    3682   1
   0   1   3   46859    1378   1
   1   1   3   57475     954   1
   2   1   3  238846   10729   1
   3   1   3   77617    3831   1
   4   1   3    6732     175   1
   5   1   3   44009    1094   1
   6   1   3   60045    1355   1
   7   1   3   39908     875   1
   8   1   3   88826    1399   1
   9   1   3   54467    1094   1
 -10   2   3     104      94   1
  -9   2   3    1402     153   1
  -8   2   3     185     129   1
  -7   2   3     366     101   1
  -6   2   3    2868     146   1
  -5   2   3   30006     489   1
  -4   2   3   54297     892   1
  -3   2   3    3780     228   1
  -2   2   3   86629    1481   1
  -1   2   3   31509     951   1
   0   2   3   25659     558   1
   1   2   3   65951     890   1
   2   2   3   35952     934   1
   3   2   3    8233     219   1
   4   2   3    8779     216   1
   5   2   3    7068     202   1
   6   2   3   23643     471   1
   7   2   3     348     169   1
   8   2   3     977     207   1
 -10   3   3   26389     537   1
  -9   3   3   39444     719   1
  -8   3   3   98119    1360   1
  -7   3   3  141621    3310   1
  -6   3   3  133265    1261   1
  -5   3   3  120571    1246   1
  -4   3   3   64563     869   1
  -3   3   3   77710     993   1
  -2   3   3  263955    5683   1
  -1   3   3  101108    1701   1
   0   3   3   30234     414   1
   1   3   3   67765     878   1
   2   3   3   73793    1829   1
   3   3   3  100675    2191   1
   4   3   3  128126    1762   1
   5   3   3   23747     441   1
   6   3   3      95     127   1
   7   3   3   24191     570   1
   8   3   3   31595    2336   1
   9   3   3    8395     829   1
 -10   4   3   23019     800   1
  -9   4   3    1312     215   1
  -8   4   3    2517     232   1
  -7   4   3    7537     255   1
  -6   4   3     173      91   1
  -5   4   3   14976     300   1
  -4   4   3    1449     125   1
  -3   4   3   43440    1690   1
  -2   4   3   40385     602   1
  -1   4   3    3830     143   1
   0   4   3    8897     201   1
   1   4   3   13357     768   1
   2   4   3   19830     660   1
   3   4   3   26650     505   1
   4   4   3     543     158   1
   5   4   3    2442     184   1
   6   4   3   19630     569   1
   7   4   3    3003     583   1
  -9   5   3   20477     926   1
  -8   5   3   52732    1689   1
  -7   5   3   24349     688   1
  -6   5   3   14263     419   1
  -5   5   3    7821     562   1
  -4   5   3    8779     382   1
  -3   5   3   37910     682   1
  -2   5   3    9047     339   1
  -1   5   3   34441     729   1
   0   5   3   38155     780   1
   1   5   3   64350    1217   1
   2   5   3  177253    3119   1
   3   5   3  215636    3283   1
   4   5   3   90891    2325   1
   5   5   3   46967    1061   1
   6   5   3   78613    1702   1
   7   5   3   36321    2044   1
   8   5   3   29872    1569   1
  -9   6   3     686     172   1
  -8   6   3    4905     418   1
  -7   6   3     258     142   1
  -6   6   3   21395     609   1
  -5   6   3   19746     582   1
  -4   6   3    7695     309   1
  -3   6   3    8753     379   1
  -2   6   3   20712     642   1
  -1   6   3     696     144   1
   0   6   3    2642     196   1
   1   6   3    1143     196   1
   2   6   3    3579     314   1
   3   6   3     495     156   1
   4   6   3   45572    1387   1
   5   6   3    6039     414   1
   6   6   3     472     240   1
   7   6   3     298     338   1
   8   6   3     525     353   1
  -8   7   3   62396    1639   1
  -7   7   3   63636    1121   1
  -6   7   3   17888     551   1
  -5   7   3   49540    1170   1
  -4   7   3   99120    2671   1
  -3   7   3   87713    2439   1
  -2   7   3  107278    2698   1
  -1   7   3   11287     515   1
   0   7   3   40735     854   1
   1   7   3   72911    1863   1
   2   7   3   15596     453   1
   3   7   3   15857     563   1
   4   7   3   38830    1131   1
   5   7   3    3857     464   1
   6   7   3    5754     563   1
   7   7   3   71358    2274   1
  -6   8   3    8055     568   1
  -5   8   3    6066     305   1
  -4   8   3      55     152   1
  -3   8   3      17     225   1
  -2   8   3     306     223   1
  -1   8   3     984     275   1
   0   8   3   14038     575   1
   1   8   3   42466    1090   1
   2   8   3   13073     444   1
   3   8   3    5956     291   1
   4   8   3     517     211   1
   5   8   3    2340     323   1
  -6   9   3    9132     717   1
  -5   9   3   23525     696   1
  -4   9   3   26776     807   1
  -3   9   3   40962    1300   1
  -2   9   3   41817    2989   1
  -1   9   3  115725    2863   1
   0   9   3   39496    2740   1
   1   9   3    6706     415   1
   2   9   3   13804    1014   1
   3   9   3   30861     791   1
  -4  10   3   24456    1089   1
  -3  10   3    4099     259   1
  -2  10   3    1637     465   1
  -1  10   3    2104     232   1
   0  10   3    3493     279   1
   1  10   3      81     120   1
 -10   0   4  110352    2731   1
  -9   0   4  213096    4969   1
  -8   0   4     145     265   1
  -7   0   4    1467     181   1
  -6   0   4   78111    1583   1
  -5   0   4   39198    1348   1
  -4   0   4    9381     566   1
  -3   0   4  100215    2213   1
  -2   0   4   61903    1168   1
  -1   0   4  193534   24873   1
   0   0   4  333069    6146   1
   1   0   4  780953    9303   1
   2   0   4   11270    1491   1
   3   0   4   37497    1216   1
   4   0   4  251441    3086   1
   5   0   4   57201    1216   1
   6   0   4    1379     473   1
   7   0   4  169476    3090   1
   8   0   4   28915    1621   1
 -10   1   4    4288     212   1
  -9   1   4   15878     847   1
  -8   1   4     215     137   1
  -7   1   4   61388    1265   1
  -6   1   4    2648     168   1
  -5   1   4  164307    2422   1
  -4   1   4  130601    1869   1
  -3   1   4   41911     769   1
  -2   1   4  334881    4990   1
  -1   1   4     520     104   1
   0   1   4   45132     757   1
   1   1   4    8869     240   1
   2   1   4     837     175   1
   3   1   4  232858    3466   1
   4   1   4     819     188   1
   5   1   4    1127     281   1
   6   1   4   61032     960   1
   7   1   4   14740     750   1
 -10   2   4      24      96   1
  -9   2   4   35257     814   1
  -8   2   4  114768    2573   1
  -7   2   4   15787     353   1
  -6   2   4   39904     716   1
  -5   2   4  218554    2573   1
  -4   2   4  127116    1994   1
  -3   2   4  430615    6877   1
  -2   2   4  164180    2664   1
  -1   2   4  169709    3803   1
   0   2   4   86812    1312   1
   1   2   4   76757    1182   1
   2   2   4  102334    1912   1
   3   2   4   74646    1063   1
   4   2   4    2037     128   1
   5   2   4    3262     209   1
   6   2   4   93534    1783   1
   7   2   4   13145     592   1
   8   2   4    7340     821   1
  -9   3   4   19165     413   1
  -8   3   4     457     140   1
  -7   3   4    5648     205   1
  -6   3   4     462     111   1
  -5   3   4     703     114   1
  -4   3   4   50080    1159   1
  -3   3   4     904     160   1
  -2   3   4      85     117   1
  -1   3   4   27472     566   1
   0   3   4      72      71   1
   1   3   4    6518     280   1
   2   3   4   21598     838   1
   3   3   4     152      80   1
   4   3   4      12      90   1
   5   3   4    1756     215   1
   6   3   4    2932     314   1
   7   3   4    8903     481   1
   8   3   4   11644     967   1
  -9   4   4   35426    1155   1
  -8   4   4   13288     422   1
  -7   4   4   82350    1002   1
  -6   4   4   84880    1915   1
  -5   4   4    2721     198   1
  -4   4   4   75601    1761   1
  -3   4   4  112213    3567   1
  -2   4   4   88091    1666   1
  -1   4   4   20134     475   1
   0   4   4   15144     310   1
   1   4   4   79031    4359   1
   2   4   4   38734    1243   1
   3   4   4   66177    2320   1
   4   4   4   98348    2359   1
   5   4   4   76672    1925   1
   6   4   4    7988     454   1
   7   4   4  125938    3901   1
   8   4   4   55826    2042   1
  -9   5   4   29548     905   1
  -8   5   4    3384     453   1
  -7   5   4   51226    1241   1
  -6   5   4   14346     544   1
  -5   5   4   67603    1626   1
  -4   5   4   31827    1084   1
  -3   5   4   25139     643   1
  -2   5   4   72601    1771   1
  -1   5   4   16336     473   1
   0   5   4   21415     619   1
   1   5   4  102453    2064   1
   2   5   4   89677    2359   1
   3   5   4   99807    4544   1
   4   5   4      33     138   1
   5   5   4   34667    1910   1
   6   5   4    4044     542   1
   7   5   4    7054     563   1
  -8   6   4   76603    2009   1
  -7   6   4   19697     516   1
  -6   6   4   11813     411   1
  -5   6   4  142992    3828   1
  -4   6   4  236308    3146   1
  -3   6   4    3283     243   1
  -2   6   4    4548     410   1
  -1   6   4  251942   12023   1
   0   6   4    1211     221   1
   1   6   4     359     191   1
   2   6   4  138730    2089   1
   3   6   4   11933    1131   1
   4   6   4    2369     490   1
   5   6   4   50332    1652   1
   6   6   4  127999    2249   1
   7   6   4     961     399   1
  -7   7   4   16773     584   1
  -6   7   4   13693     491   1
  -5   7   4     291     254   1
  -4   7   4   13453     726   1
  -3   7   4    7218     531   1
  -2   7   4   81071    1618   1
  -1   7   4    5896     302   1
   0   7   4     269     134   1
   1   7   4    3040     281   1
   2   7   4   34320     925   1
   3   7   4   12107    1172   1
   4   7   4    2237     624   1
   5   7   4     703     289   1
   6   7   4    6281     459   1
  -6   8   4   26285     620   1
  -5   8   4    1622     184   1
  -4   8   4   30980    1141   1
  -3   8   4   31734    1137   1
  -2   8   4   42985    1383   1
  -1   8   4   23422     912   1
   0   8   4   81299    2123   1
   1   8   4   68566    1807   1
   2   8   4   52146    1381   1
   3   8   4   51567    1538   1
   4   8   4   15336     609   1
   5   8   4   19317     690   1
  -4   9   4     -60     380   1
  -3   9   4     256     161   1
  -2   9   4      58     149   1
  -1   9   4    7141    1047   1
   0   9   4   25865     725   1
   1   9   4    1623     183   1
   2   9   4   17316    1077   1
   3   9   4     128     306   1
  -3  10   4     825     277   1
  -2  10   4   12787     742   1
  -9   1   5   55577    1152   1
  -8   1   5   64402    1401   1
  -7   1   5   55030    1634   1
  -6   1   5  115068    1768   1
  -5   1   5  125871    3957   1
  -4   1   5   76612    3121   1
  -1  -1  -5   95472    5549  -2
  -3   1   5   95472    5549   1
   0  -1  -5   42561    1079  -2
  -2   1   5   42561    1079   1
   1  -1  -5    8254     288  -2
  -1   1   5    8254     288   1
   2  -1  -5   61793     748  -2
   0   1   5   61793     748   1
   3  -1  -5  119395    3244  -2
   1   1   5  119395    3244   1
   2   1   5   56569     957   1
   3   1   5   82041    1459   1
   4   1   5   99445    2233   1
   5   1   5   39186    1550   1
   6   1   5   43468    1237   1
   7   1   5   51157    1534   1
  -9   2   5    6323     332   1
  -8   2   5    8040     396   1
  -7   2   5    8985     547   1
  -6   2   5    5207     255   1
  -5   2   5   19736     556   1
  -4   2   5   11570     375   1
  -1  -2  -5     557     168  -2
  -3   2   5     557     168   1
   0  -2  -5    1160     170  -2
  -2   2   5    1160     170   1
   1  -2  -5   11154     373  -2
  -1   2   5   11154     373   1
   2  -2  -5    1232     165  -2
   0   2   5    1232     165   1
   3  -2  -5     868     114  -2
   1   2   5     868     114   1
   2   2   5    7869     347   1
   3   2   5   10387     316   1
   4   2   5    4083     210   1
   5   2   5    5792     386   1
   6   2   5   14468     587   1
   7   2   5    8077    1567   1
  -9   3   5   46721    1306   1
  -8   3   5   30070     666   1
  -7   3   5   45694    2155   1
  -6   3   5   17601     482   1
  -5   3   5   51583     764   1
  -4   3   5  325384    4976   1
  -1  -3  -5  301079   13448  -2
  -3   3   5  301079   13448   1
   0  -3  -5  174993    7983  -2
  -2   3   5  174993    7983   1
   1  -3  -5  114947    2186  -2
  -1   3   5  114947    2186   1
   2  -3  -5  177921    3897  -2
   0   3   5  177921    3897   1
   3  -3  -5  267919    7523  -2
   1   3   5  267919    7523   1
   2   3   5  230244    3839   1
   3   3   5   33019     523   1
   4   3   5    9467     690   1
   5   3   5   35520     937   1
   6   3   5   33373     862   1
   7   3   5   35457    1579   1
  -9   4   5    1788     267   1
  -8   4   5   11421     465   1
  -7   4   5   31391     705   1
  -6   4   5   21134     706   1
  -5   4   5   13967     494   1
  -4   4   5    8735     369   1
  -1  -4  -5   52925    1092  -2
  -3   4   5   52925    1092   1
   0  -4  -5    2414     157  -2
  -2   4   5    2414     157   1
   1  -4  -5    8224     244  -2
  -1   4   5    8224     244   1
   2  -4  -5    2465     231  -2
   0   4   5    2465     231   1
   3  -4  -5   45778    1654  -2
   1   4   5   45778    1654   1
   2   4   5    8177     308   1
   3   4   5   15408     417   1
   4   4   5   17827     651   1
   5   4   5   33500     998   1
   6   4   5    2854     346   1
   7   4   5      23     333   1
  -8   5   5   52444    1102   1
  -7   5   5    4484     498   1
  -6   5   5   10027     441   1
  -5   5   5   49939    2845   1
  -4   5   5   29079     829   1
  -1  -5  -5   54087    1043  -2
  -3   5   5   54087    1043   1
   0  -5  -5   43524    1115  -2
  -2   5   5   43524    1115   1
   1  -5  -5   47577    3378  -2
  -1   5   5   47577    3378   1
   2  -5  -5   42015    1128  -2
   0   5   5   42015    1128   1
   3  -5  -5   48085    6968  -2
   1   5   5   48085    6968   1
   2   5   5   25069    4030   1
   3   5   5   18744     998   1
   4   5   5    6336     720   1
   5   5   5    6451     742   1
   6   5   5   66968    2361   1
   7   5   5   21397     941   1
  -7   6   5    2668     239   1
  -6   6   5   44268    1153   1
  -5   6   5    6423     529   1
  -4   6   5   32063    1242   1
  -1  -6  -5    9412     620  -2
  -3   6   5    9412     620   1
   0  -6  -5    9792     486  -2
  -2   6   5    9792     486   1
   1  -6  -5    1366     406  -2
  -1   6   5    1366     406   1
   2  -6  -5    5239     811  -2
   0   6   5    5239     811   1
   3  -6  -5    9775     984  -2
   1   6   5    9775     984   1
   2   6   5   41648    2028   1
   3   6   5    3520     685   1
   4   6   5   19038     964   1
   5   6   5    1667     286   1
   6   6   5     781     374   1
  -6   7   5   60602    4230   1
  -5   7   5   43605     908   1
  -4   7   5   86955    2356   1
  -1  -7  -5   50725    1575  -2
  -3   7   5   50725    1575   1
   0  -7  -5   74133    2048  -2
  -2   7   5   74133    2048   1
   1  -7  -5   90403   10255  -2
  -1   7   5   90403   10255   1
   2  -7  -5   70530    1515  -2
   0   7   5   70530    1515   1
   3  -7  -5   49505    2111  -2
   1   7   5   49505    2111   1
   2   7   5   84788    2956   1
   3   7   5   46491    2082   1
   4   7   5   28533    1236   1
   5   7   5   53474    1282   1
  -5   8   5    7957     369   1
  -4   8   5    2523     206   1
  -1  -8  -5     980     217  -2
  -3   8   5     980     217   1
   0  -8  -5   12033     585  -2
  -2   8   5   12033     585   1
   1  -8  -5     796     192  -2
  -1   8   5     796     192   1
   2  -8  -5    5284     370  -2
   0   8   5    5284     370   1
   3  -8  -5     363     293  -2
   1   8   5     363     293   1
   2   8   5    1313     343   1
   3   8   5    3616     317   1
  -4   9   5   24605    1032   1
   1  -9  -5    5991     519  -2
  -1   9   5    5991     519   1
   2  -9  -5    2478     411  -2
   0   9   5    2478     411   1
   1   9   5   19989     961   1
   2   9   5   37876    1292   1
  -9   0   6    5546     354   1
  -8   0   6    2051     308   1
  -7   0   6   45979    1575   1
  -6   0   6  133768    3506   1
  -5   0   6    8056     616   1
  -4   0   6  123553    3276   1
  -3   0   6   54195    1898   1
  -2   0   6   30357    1030   1
  -1   0   6   31833     833   1
   0   0   6   16955     583   1
   1   0   6    1541     319   1
   2   0   6    2775     416   1
   3   0   6    6089     495   1
   4   0   6      41     484   1
   5   0   6   55667    2449   1
   6   0   6    6276     740   1
   7   0   6    5999     527   1
  -9   1   6   13484     419   1
  -8   1   6    8667     381   1
  -7   1   6   18481     769   1
  -6   1   6    2239     210   1
  -5   1   6   49706    1199   1
  -4   1   6   18826     682   1
  -3   1   6    1488     376   1
  -2   1   6   15449     444   1
  -1   1   6    1259     166   1
   0   1   6   20345     497   1
   1   1   6    9057     524   1
   2   1   6   21001     673   1
   3   1   6   18539     705   1
   4   1   6   13782     631   1
   5   1   6    5157     578   1
   6   1   6     240     290   1
  -8   2   6   53678    1084   1
  -7   2   6   70612    2042   1
  -6   2   6     825     164   1
  -5   2   6  162549    2883   1
  -4   2   6  183414    3109   1
  -3   2   6    3023     294   1
  -2   2   6    2348     236   1
  -1   2   6  184540    2693   1
   0   2   6   90416    3461   1
   1   2   6    3394     249   1
   2   2   6   78162    3607   1
   3   2   6   67931    2981   1
   4   2   6   29659     939   1
   5   2   6   29345    1140   1
   6   2   6  131481    2592   1
  -8   3   6    9639     411   1
  -7   3   6    8934     313   1
  -6   3   6   23008     687   1
  -5   3   6  145051    2572   1
  -4   3   6   14579     555   1
  -3   3   6   31604     788   1
  -2   3   6  106683    1635   1
  -1   3   6   20297     424   1
   0   3   6   54468    1477   1
   1   3   6    1820     195   1
   2   3   6   38060    1368   1
   3   3   6  100207    2550   1
   4   3   6   38195    1048   1
   5   3   6   15899     531   1
   6   3   6    4328     471   1
  -7   4   6    2562     267   1
  -6   4   6   66889    3211   1
  -5   4   6   11329     960   1
  -4   4   6    4517     221   1
  -3   4   6   25709    1062   1
  -2   4   6   65532    1147   1
  -1   4   6    8428     348   1
   0   4   6   91719    5648   1
   1   4   6  180826    6982   1
   2   4   6    5188     344   1
   3   4   6     366     185   1
   4   4   6   18281    1203   1
   5   4   6   41734    1216   1
  -7   5   6     188     169   1
  -6   5   6   12981    1863   1
  -5   5   6   11971     676   1
  -4   5   6    2015     243   1
  -3   5   6    1226     273   1
  -2   5   6   16930     773   1
  -1   5   6    4628     645   1
   0   5   6     610     416   1
   1   5   6   29103    1551   1
   2   5   6    2506     303   1
   3   5   6    1596     457   1
   4   5   6    -232     389   1
   5   5   6    1866     279   1
  -5   6   6   35895    3599   1
  -4   6   6    2060     221   1
  -3   6   6    9963     575   1
  -2   6   6    4470     310   1
  -1   6   6   20090    1174   1
   0   6   6   16975    1108   1
   1   6   6    7196     457   1
   2   6   6   29037     864   1
   3   6   6   31608    1439   1
   4   6   6   29644    2536   1
  -4   7   6     513     176   1
  -3   7   6   14978     484   1
  -2   7   6     110     136   1
  -1   7   6    9515     705   1
   0   7   6   10762     499   1
   1   7   6    3291     285   1
   2   7   6    7636     717   1
   3   7   6     984     223   1
  -1   8   6    1081     207   1
   0   8   6   17554     912   1
   1   8   6  110247    2927   1
  -8   1   7    7654     686   1
  -7   1   7   14000     807   1
  -6   1   7   17636     874   1
  -5   1   7   34656     966   1
  -4   1   7   34981    1122   1
  -3   1   7   58682    1561   1
  -2   1   7   93415    2637   1
  -1   1   7   77750    4212   1
   0   1   7   49014    1408   1
   1   1   7   18513     840   1
   2   1   7   15182    1320   1
   3   1   7   12093     679   1
   4   1   7    4439     478   1
   5   1   7   11045     536   1
  -8   2   7     114     109   1
  -7   2   7     318      97   1
  -6   2   7    3670     252   1
  -5   2   7   18672     597   1
  -4   2   7    7741     509   1
  -3   2   7   12603     501   1
  -2   2   7    1082     221   1
  -1   2   7    1273     235   1
   0   2   7    8827     571   1
   1   2   7    2167     364   1
   2   2   7   17117     660   1
   3   2   7     105     221   1
   4   2   7    1261     311   1
   5   2   7    1049     213   1
  -7   3   7    6979     453   1
  -6   3   7   72577    4674   1
  -5   3   7   33839    1043   1
  -4   3   7    9090     969   1
  -3   3   7   54434    9200   1
  -2   3   7   61869    2988   1
  -1   3   7   63939    2708   1
   0   3   7   60011    1937   1
   1   3   7   14173     589   1
   2   3   7   19063     787   1
   3   3   7   55242    1576   1
   4   3   7   43496    1534   1
  -6   4   7     769     201   1
  -5   4   7    5773     446   1
  -4   4   7    4706    2752   1
  -3   4   7    2117    1242   1
  -2   4   7     264     190   1
  -1   4   7     163     190   1
   0   4   7    5569     942   1
   1   4   7   19198    1736   1
   2   4   7     114     161   1
   3   4   7    4490     492   1
  -5   5   7   47099    1362   1
  -4   5   7   14213     639   1
  -3   5   7     315     158   1
  -2   5   7    6933     399   1
  -1   5   7   12353     540   1
   0   5   7    1790     430   1
   1   5   7   12300     587   1
   2   5   7   10048     676   1
   3   5   7    3643     324   1
  -3   6   7    6972     434   1
  -2   6   7    8264    1362   1
  -1   6   7    2349     274   1
   0   6   7    4528     492   1
   1   6   7    4721     856   1
   2   6   7      64     146   1
  -6   0   8   81010    2146   1
  -5   0   8   67400   13754   1
  -4   0   8    4421     932   1
  -3   0   8    5375     544   1
  -2   0   8   89043    2640   1
  -1   0   8     145     316   1
   0   0   8     413     345   1
   1   0   8   75092    2348   1
   2   0   8     659     279   1
   3   0   8     138     275   1
  -6   1   8    2727     342   1
  -5   1   8    5122     531   1
  -4   1   8    4858     511   1
  -3   1   8   17658     661   1
  -2   1   8    4703     377   1
  -1   1   8   27437     878   1
   0   1   8    1735     296   1
   1   1   8    5297     306   1
   2   1   8   27994    1230   1
   3   1   8    2458     262   1
  -6   2   8     395     159   1
  -5   2   8    1575     250   1
  -4   2   8    3361     442   1
  -3   2   8    6552     398   1
  -2   2   8   17153     945   1
  -1   2   8   57944    1734   1
   0   2   8   30367     729   1
   1   2   8    4009     262   1
   2   2   8   38449    1400   1
  -4   3   8     323     188   1
  -3   3   8    3799     391   1
  -2   3   8     918     293   1
  -1   3   8    2654     276   1
   0   3   8    2956     385   1
   1   3   8    1078     208   1
   2   3   8    4122     351   1
  -3   4   8   16134     713   1
  -2   4   8   52217    1610   1
  -1   4   8    3892     407   1
   0   4   8    2346     345   1
  -1   5   8     124     151   1
;
_shelx_hkl_checksum     78592
_shelx_res_file
;
TITL mono_a.res in P2(1)/c
    shelx.res
    created by SHELXL-2018/3 at 18:50:02 on 04-May-2025
CELL  1.54184   9.1889   9.1459   7.1062   90.000   99.090   90.000
ZERR     2.00   0.0004   0.0004   0.0003    0.000    0.004    0.000
LATT   1
SYMM  - X, 1/2 + Y, 1/2 - Z
SFAC  C    H    CU   N    NA   O
UNIT  12 8 2 8 4 16
MERG   2
rem OMIT    -8   2   5
rem OMIT    -8   5   5
rem OMIT    -6   1   5
rem OMIT    -4   6   5
rem OMIT    -2   1   7
rem OMIT    -2   3   7
rem OMIT     2   3   5
rem OMIT     3   2   5
rem OMIT     4   6   5
rem ISOR  0.001 0.02 O3
rem EADP  O3 N1
EQIV $8 -x+1, -y, -z+1
HTAB O4 O2_$8
SHEL 999 0.84
FMAP   2   53   53
PLAN   12
ACTA
CONF
BOND $H
HTAB 2
LIST   4
L.S.  13
TEMP  -173.00
WGHT    0.087500    2.795100
BASF   0.46674
FVAR      12.39519
CU1   3    0.500000    0.500000    0.500000    10.50000    0.00716    0.00570 =
         0.01026    0.00164    0.00355   -0.00019
NA1   5    0.208312    0.243275    0.546827    11.00000    0.00942    0.01017 =
         0.01316    0.00142    0.00429   -0.00088
N1    4    0.693519    0.474337    0.661532    11.00000    0.00905    0.00700 =
         0.01442   -0.00149    0.00697   -0.00098
N2    4    0.940070    0.260816    0.959563    11.00000    0.01266    0.01803 =
         0.01874    0.01081    0.00667   -0.00162
O1    6    0.799219    0.568130    0.696757    11.00000    0.01138    0.00810 =
         0.01573   -0.00268    0.00477   -0.00353
O2    6    0.588839    0.113091    0.733810    11.00000    0.01310    0.00830 =
         0.01373    0.00005    0.00882    0.00206
O3    6    0.462660    0.300882    0.588359    11.00000    0.00892    0.00757 =
         0.01091    0.00072    0.00580   -0.00044
O4    6    0.180879    0.075992    0.285848    11.00000    0.01450    0.01039 =
         0.02045    0.00021    0.00514    0.00365
H4A   2    0.235107    0.021855    0.310304    11.00000    0.01596
H4B   2    0.107003    0.039498    0.253191    11.00000    0.05314
C1    1    0.704853    0.343143    0.738624    11.00000    0.00685    0.01075 =
         0.00973   -0.00067    0.00486    0.00183
C2    1    0.576593    0.243189    0.684516    11.00000    0.00924    0.00931 =
         0.01126    0.00249    0.00723    0.00084
C3    1    0.835065    0.297368    0.862182    11.00000    0.01211    0.00984 =
         0.01189    0.00161    0.00810   -0.00344
HKLF 5
REM  mono_a.res in P2(1)/c
REM wR2 = 0.1774, GooF = S = 1.216, Restrained GooF = 1.216 for all data
REM R1 = 0.0521 for 982 Fo > 4sig(Fo) and 0.0534 for all 1044 data
REM 106 parameters refined using 0 restraints
END
WGHT      0.0865      2.8610
REM No hydrogen bonds found for HTAB generation
REM Highest difference peak  1.699,  deepest hole -1.547,  1-sigma level  0.198
Q1    1   0.4964 -0.0019  0.5886  11.00000  0.05    1.70
Q2    1   0.5951  0.5030  0.6229  11.00000  0.05    1.43
Q3    1   0.5052  0.4994  0.6918  11.00000  0.05    1.21
Q4    1   0.5981  0.5046  0.8235  11.00000  0.05    1.06
Q5    1   0.6012 -0.0060  0.7332  11.00000  0.05    0.98
Q6    1   0.6572  0.5019  0.4214  11.00000  0.05    0.67
Q7    1   0.3118 -0.0177  0.4947  11.00000  0.05    0.67
Q8    1   0.6888  0.1146  0.8198  11.00000  0.05    0.65
Q9    1   0.8224  0.5876  0.8948  11.00000  0.05    0.60
Q10   1   0.7796  0.5040  0.7424  11.00000  0.05    0.54
Q11   1   0.3784  0.2952  0.5003  11.00000  0.05    0.52
Q12   1   0.4694  0.2096  0.5024  11.00000  0.05    0.51
;
_shelx_res_checksum     64241
