# Supplementary material for: Crystal structure, Hirshfeld analysis and electrochemical properties of poly[di­aqua­bis­[μ6-2-cyano-2-(oxido­imino)­acetato]­copper(II)disodium]
Source: Acta Crystallogr E Crystallogr Commun. 2025 Sep 19;81(Pt 10):972–6. doi: 10.1107/S2056989025008126 (PMC12498046; doi:10.1107/S2056989025008126)
Supplement: Supplementary file 2 [file e-81-00972-Isup2.hkl]

data_I                                                                          
_shelx_title ' mono_a.res in P2(1)/c'                                           
_shelx_refln_list_code          4                                               
_shelx_F_calc_maximum      110.27                                               
_exptl_crystal_F_000       366.00                                               
_reflns_d_resolution_high  0.8401                                               
                                                                                
loop_                                                                           
 _space_group_symop_operation_xyz                                               
 'x, y, z'                                                                      
 '-x, y+1/2, -z+1/2'                                                            
 '-x, -y, -z'                                                                   
 'x, -y-1/2, z-1/2'                                                             
                                                                                
_cell_length_a     9.1889                                                       
_cell_length_b     9.1459                                                       
_cell_length_c     7.1062                                                       
_cell_angle_alpha  90.000                                                       
_cell_angle_beta   99.090                                                       
_cell_angle_gamma  90.000                                                       
                                                                                
_shelx_F_squared_multiplier     1.000                                           
                                                                                
loop_                                                                           
 _refln_index_h                                                                 
 _refln_index_k                                                                 
 _refln_index_l                                                                 
 _refln_F_squared_calc                                                          
 _refln_F_squared_meas                                                          
 _refln_F_squared_sigma                                                         
 _refln_observed_status                                                         
   1   0   0       5159.53       4927.36        69.88 o                         
   2   0   0         34.44         35.82         1.56 o                         
   3   0   0      12160.15      12606.89       253.30 o                         
   4   0   0       3296.62       3341.31        49.61 o                         
   5   0   0        210.70        227.34         4.13 o                         
   6   0   0       1227.20       1265.43        15.71 o                         
   7   0   0       1147.91       1240.13        16.55 o                         
   8   0   0        978.29       1046.32        18.54 o                         
   9   0   0        503.37        532.25        10.88 o                         
  10   0   0       1703.12       1776.87        40.47 o                         
   1   1   0          6.91          6.45         0.31 o                         
   2   1   0       1214.74       1304.21        15.65 o                         
   3   1   0       3268.49       3350.74        40.65 o                         
   4   1   0       3038.14       3364.01        41.43 o                         
   5   1   0          9.55         16.00         0.72 o                         
   6   1   0        437.57        461.91         4.39 o                         
   7   1   0        270.11        291.81         3.63 o                         
   8   1   0       2063.49       2256.37        22.99 o                         
   9   1   0         45.68         48.67         2.25 o                         
  10   1   0          0.50          1.48         1.22 o                         
   0   2   0        126.39        171.49         4.31 o                         
   1   2   0       1900.75       2050.48        24.17 o                         
   2   2   0         64.37         49.32         1.17 o                         
   3   2   0        196.24        175.44         3.86 o                         
   4   2   0        565.02        524.61         7.92 o                         
   5   2   0       2546.52       2580.30        19.59 o                         
   6   2   0       2181.46       2245.39        18.26 o                         
   7   2   0        186.96        198.46         3.93 o                         
   8   2   0       1088.00       1193.30        15.59 o                         
   9   2   0        626.48        656.78        10.59 o                         
  10   2   0        652.90        645.42        16.86 o                         
   1   3   0         88.56         87.20         2.69 o                         
   2   3   0       2653.92       3040.41        31.63 o                         
   3   3   0        154.54        140.71         3.09 o                         
   4   3   0          3.04          1.39         0.59 o                         
   5   3   0        184.59        196.54         2.78 o                         
   6   3   0        100.00        116.32         2.36 o                         
   7   3   0        126.04        126.74         2.94 o                         
   8   3   0        233.00        243.78         4.57 o                         
   9   3   0          3.58          2.61         1.09 o                         
  10   3   0        141.25        145.98         3.92 o                         
   0   4   0       7812.37       8404.96       169.64 o                         
   1   4   0        436.31        402.66         9.51 o                         
   2   4   0        781.93        844.70        13.64 o                         
   3   4   0       2557.99       2565.08        38.64 o                         
   4   4   0       2638.42       2616.42        38.97 o                         
   5   4   0        630.19        630.55         8.21 o                         
   6   4   0        798.10        844.23         9.49 o                         
   7   4   0       1894.44       1990.70        20.84 o                         
   8   4   0         20.76         23.00         1.45 o                         
   9   4   0         65.70         70.65         4.90 o                         
   1   5   0       2076.86       2241.82        27.30 o                         
   2   5   0        622.34        658.96        12.94 o                         
   3   5   0       1656.12       1728.72        22.01 o                         
   4   5   0       1851.58       1902.21        19.62 o                         
   5   5   0         54.74         51.91         2.40 o                         
   6   5   0        627.88        665.33        15.47 o                         
   7   5   0         51.21         45.64         2.54 o                         
   8   5   0        156.85        164.73         5.87 o                         
   9   5   0        179.44        182.43         5.55 o                         
   0   6   0        345.57        345.27         9.19 o                         
   1   6   0       2615.59       2854.99        42.77 o                         
   2   6   0       2083.44       2120.44        31.70 o                         
   3   6   0         51.18         52.04         2.01 o                         
   4   6   0        672.73        715.65         8.46 o                         
   5   6   0       5675.66       5932.21        74.64 o                         
   6   6   0        999.10       1006.91        18.68 o                         
   7   6   0         14.61         14.42         1.63 o                         
   8   6   0       1284.66       1429.39        36.94 o                         
   9   6   0        438.04        435.81        11.20 o                         
   1   7   0        406.60        435.21         8.52 o                         
   2   7   0        335.45        356.43         6.70 o                         
   3   7   0       2062.20       2211.37        27.76 o                         
   4   7   0         19.96         20.20         1.40 o                         
   5   7   0        281.14        295.07         7.04 o                         
   6   7   0         42.31         46.39         3.30 o                         
   7   7   0        114.29        114.38         3.42 o                         
   8   7   0         85.28         83.53         8.14 o                         
   0   8   0       1135.66       1308.22        31.11 o                         
   1   8   0        782.13        846.84        44.42 o                         
   2   8   0        673.62        757.38        15.09 o                         
   3   8   0         37.82         44.57         2.68 o                         
   4   8   0        393.79        441.63        15.21 o                         
   5   8   0        136.22        161.79         6.65 o                         
   6   8   0         25.87         28.21         3.46 o                         
   7   8   0        344.44        341.09        29.07 o                         
   1   9   0         92.92         89.87         2.99 o                         
   2   9   0        212.32        225.09         5.38 o                         
   3   9   0        181.66        196.70         4.06 o                         
   4   9   0         31.41         32.60         2.07 o                         
   5   9   0        116.06        116.90         4.95 o                         
   6   9   0        206.95        223.16         4.83 o                         
   0  10   0         72.52         81.07         4.00 o                         
   1  10   0        839.19        925.71        13.06 o                         
   2  10   0       1166.67       1229.15        31.07 o                         
   3  10   0        482.94        495.93        17.24 o                         
   4  10   0         94.47         99.59         5.79 o                         
 -10   1   1        191.95        178.03         4.42 o                         
  -9   1   1         64.95         62.92         1.94 o                         
  -8   1   1        386.58        375.74         6.05 o                         
  -7   1   1        738.36        704.73        10.05 o                         
  -6   1   1        913.75        810.06        12.47 o                         
  -5   1   1        984.89        977.81        17.76 o                         
  -4   1   1        126.78        109.37         2.82 o                         
  -3   1   1          8.49         18.74         1.02 o                         
  -2   1   1       1020.65        973.82        14.56 o                         
  -1   1   1       3548.88       3753.78        75.89 o                         
   0   1   1       2194.28       2121.95        43.34 o                         
   1   1   1       1106.79       1096.10        13.21 o                         
   2   1   1        925.45        735.15        11.77 o                         
   3   1   1       2891.78       2839.72        41.38 o                         
   4   1   1       3008.46       2764.93        33.50 o                         
   5   1   1       1084.17        999.50        13.54 o                         
   6   1   1        375.03        358.03         5.38 o                         
   7   1   1        136.95        132.80         2.95 o                         
   8   1   1         92.50         86.73         2.68 o                         
   9   1   1        240.13        234.31         6.46 o                         
  10   1   1        263.84        244.98         5.82 o                         
 -10   2   1          0.39          0.51         0.80 o                         
  -9   2   1         76.35         77.40         2.53 o                         
  -8   2   1          8.52          8.71         0.91 o                         
  -7   2   1          1.49          1.61         0.62 o                         
  -6   2   1        447.61        447.53         5.96 o                         
  -5   2   1        742.28        810.67        14.49 o                         
  -4   2   1        303.27        312.49         4.90 o                         
  -3   2   1        166.30        167.52         2.82 o                         
  -2   2   1        269.96        303.86         4.97 o                         
  -1   2   1         67.29         90.83         3.27 o                         
   0   2   1        121.80        106.56        17.93 o                         
   1   2   1        255.91        208.38         7.72 o                         
   2   2   1        232.29        192.09         8.30 o                         
   3   2   1         52.51         56.71         4.11 o                         
   4   2   1          4.05          4.56         0.75 o                         
   5   2   1        196.00        198.83         3.47 o                         
   6   2   1        199.85        203.64         5.20 o                         
   7   2   1         72.83         68.38         2.23 o                         
   8   2   1         42.28         45.26         2.49 o                         
   9   2   1          9.00          6.21         1.52 o                         
  10   2   1         26.20         24.23         1.67 o                         
 -10   3   1        137.10        120.96         2.97 o                         
  -9   3   1        248.74        221.73         4.25 o                         
  -8   3   1        287.53        272.61         8.36 o                         
  -7   3   1        377.93        363.66        11.30 o                         
  -6   3   1        581.47        538.10         9.78 o                         
  -5   3   1        767.59        687.17        13.27 o                         
  -4   3   1        785.07        854.78        11.01 o                         
  -3   3   1       1267.05       1295.62        14.01 o                         
  -2   3   1       1083.47       1088.32        11.72 o                         
  -1   3   1        315.81        301.79         4.02 o                         
   0   3   1       1541.96       1473.80        21.58 o                         
   1   3   1        291.01        218.26         5.15 o                         
   2   3   1         16.37         30.30         1.22 o                         
   3   3   1        107.57         75.53         3.89 o                         
   4   3   1        176.24        124.47         2.48 o                         
   5   3   1        145.42        122.39         2.36 o                         
   6   3   1        448.72        403.65         4.97 o                         
   7   3   1        310.53        304.82         5.58 o                         
   8   3   1         54.10         69.96         4.07 o                         
   9   3   1        327.74        319.40         5.52 o                         
  10   3   1        378.61        348.14         9.28 o                         
 -10   4   1         51.07         42.09         3.33 o                         
  -9   4   1         12.35         11.88         1.33 o                         
  -8   4   1          6.62          4.19         0.88 o                         
  -7   4   1        101.47        111.21         2.62 o                         
  -6   4   1         84.89         79.68         1.85 o                         
  -5   4   1          0.99          0.59         0.49 o                         
  -4   4   1         63.75         68.02         2.45 o                         
  -3   4   1        370.79        372.46        12.92 o                         
  -2   4   1         34.21         23.82         1.27 o                         
  -1   4   1        218.28        223.19         3.75 o                         
   0   4   1        235.55        294.08         9.03 o                         
   1   4   1          3.03          3.17         0.44 o                         
   2   4   1          0.00          0.33         1.26 o                         
   3   4   1         18.86         15.81         1.64 o                         
   4   4   1          6.60          6.95         1.20 o                         
   5   4   1         33.29         30.62         1.39 o                         
   6   4   1        153.92        148.72         2.95 o                         
   7   4   1         75.96         61.22         3.41 o                         
   8   4   1          0.24         -0.94         1.07 o                         
   9   4   1         19.14         15.06         2.96 o                         
  -9   5   1          0.36          0.10         1.86 o                         
  -8   5   1          1.24          2.10         1.63 o                         
  -7   5   1        177.89        182.21         4.71 o                         
  -6   5   1        333.88        317.82        14.01 o                         
  -5   5   1        394.98        358.49        11.33 o                         
  -4   5   1        813.97        776.63        21.75 o                         
  -3   5   1        636.56        649.47        12.72 o                         
  -2   5   1       1424.93       1437.62        15.94 o                         
  -1   5   1       3702.04       3826.49        60.80 o                         
   0   5   1        799.19        780.21        23.08 o                         
   1   5   1        668.13        663.95        16.47 o                         
   2   5   1       1081.56       1075.36        17.42 o                         
   3   5   1        354.75        316.04        10.04 o                         
   4   5   1        529.35        468.95         7.07 o                         
   5   5   1       1351.76       1290.24        16.08 o                         
   6   5   1        376.83        375.65         7.30 o                         
   7   5   1         87.85         88.16         2.89 o                         
   8   5   1        694.34        686.22        11.88 o                         
   9   5   1        310.89        303.73        10.56 o                         
  -9   6   1         90.23         84.57         3.08 o                         
  -8   6   1          4.70          4.86         1.67 o                         
  -7   6   1          5.09          2.91         1.71 o                         
  -6   6   1         29.08         26.54         2.23 o                         
  -5   6   1         23.67         23.54         1.52 o                         
  -4   6   1          0.05          0.03         0.74 o                         
  -3   6   1        136.68        119.67         2.36 o                         
  -2   6   1         12.99         12.90         0.97 o                         
  -1   6   1         95.60        109.84         2.83 o                         
   0   6   1        325.52        350.48         7.16 o                         
   1   6   1         98.17        101.96         3.23 o                         
   2   6   1         69.93         77.01         2.89 o                         
   3   6   1         77.20         77.08         3.83 o                         
   4   6   1        137.87        151.35         4.58 o                         
   5   6   1         14.82         14.31         1.25 o                         
   6   6   1         10.21          8.50         1.15 o                         
   7   6   1        170.18        167.41         4.04 o                         
   8   6   1         14.18         11.02         1.35 o                         
  -8   7   1         34.97         32.72         2.47 o                         
  -7   7   1        391.31        358.03        14.94 o                         
  -6   7   1        770.79        754.17        15.52 o                         
  -5   7   1        226.80        214.07         5.34 o                         
  -4   7   1         71.09         78.22         2.79 o                         
  -3   7   1        332.91        347.81        10.52 o                         
  -2   7   1        353.23        367.98         7.54 o                         
  -1   7   1        156.79        147.98         4.73 o                         
   0   7   1        659.56        681.87        13.12 o                         
   1   7   1         84.65         91.27         2.51 o                         
   2   7   1         25.03         22.06         3.01 o                         
   3   7   1        268.81        248.37         9.11 o                         
   4   7   1        397.65        395.80         7.97 o                         
   5   7   1        134.42        127.91         4.63 o                         
   6   7   1         18.85         19.20         1.42 o                         
   7   7   1         69.65         74.46         4.18 o                         
  -7   8   1        125.11        106.57         5.45 o                         
  -6   8   1        164.51        148.51         9.43 o                         
  -5   8   1          4.09          5.36         1.29 o                         
  -4   8   1         29.05         24.92         2.97 o                         
  -3   8   1        349.15        368.59        11.03 o                         
  -2   8   1         79.18         80.06         4.40 o                         
  -1   8   1         22.28         26.86         2.17 o                         
   0   8   1         76.79         85.40         3.77 o                         
   1   8   1        112.81        113.84         2.84 o                         
   2   8   1          7.18          6.47         0.86 o                         
   3   8   1         36.56         36.82         2.16 o                         
   4   8   1          2.13          3.00         1.26 o                         
   5   8   1         45.51         46.67         2.56 o                         
   6   8   1          0.11          0.72         0.70 o                         
   7   8   1          1.81          2.12         1.91 o                         
  -6   9   1        170.03        144.59         7.17 o                         
  -5   9   1        152.96        157.71         5.07 o                         
  -4   9   1         91.70         89.85         3.51 o                         
  -3   9   1         72.27         74.32         3.39 o                         
  -2   9   1         81.51         82.66         2.93 o                         
  -1   9   1        171.95        190.54         5.19 o                         
   0   9   1         54.50         62.85         3.09 o                         
   1   9   1        664.25        683.49        10.67 o                         
   2   9   1        751.90        746.90        14.36 o                         
   3   9   1        226.33        231.40         6.36 o                         
   4   9   1        271.21        266.96         6.60 o                         
   5   9   1        507.81        508.04        13.39 o                         
  -4  10   1          2.94          2.75         1.33 o                         
  -3  10   1         13.56          8.13         0.86 o                         
  -2  10   1         23.40         18.61         1.17 o                         
  -1  10   1         67.03         65.97         2.21 o                         
   0  10   1         12.14         14.57         1.28 o                         
   1  10   1          0.98         -0.30         1.79 o                         
   2  10   1          9.72          8.46         1.24 o                         
   3  10   1        100.49         95.46         3.92 o                         
 -10   0   2         61.53         49.32         3.63 o                         
  -9   0   2         69.84         64.90         3.87 o                         
  -8   0   2        205.35        196.46         6.68 o                         
  -7   0   2       1692.24       1661.46        21.49 o                         
  -6   0   2        551.26        549.78         8.47 o                         
  -5   0   2        655.13        613.56        11.87 o                         
  -4   0   2       1303.61       1349.45        20.96 o                         
  -3   0   2        494.94        491.53        11.74 o                         
  -2   0   2       6268.12       6882.96       138.97 o                         
  -1   0   2        333.74        286.64         6.77 o                         
   0   0   2         37.04         65.69         2.13 o                         
   1   0   2          0.75          1.72         0.60 o                         
   2   0   2       1038.72        898.90        21.55 o                         
   3   0   2       1559.17       1356.35        21.71 o                         
   4   0   2       2652.93       2628.42        40.80 o                         
   5   0   2       1443.76       1346.02        25.01 o                         
   6   0   2        226.98        224.99         6.82 o                         
   7   0   2       2055.42       2012.12        48.20 o                         
   8   0   2       1005.78        976.89        60.38 o                         
   9   0   2        292.25        282.17         9.67 o                         
  10   0   2         60.33         56.29         3.16 o                         
 -10   1   2         16.61         15.84         1.24 o                         
  -9   1   2        567.19        542.58         8.39 o                         
  -8   1   2          0.52          1.00         0.74 o                         
  -7   1   2          4.65          4.28         0.65 o                         
  -6   1   2         16.20         15.33         0.82 o                         
  -5   1   2         35.94         38.13         1.10 o                         
  -4   1   2       1600.77       1792.68        17.24 o                         
  -3   1   2          0.84          1.64         0.55 o                         
  -2   1   2       1722.32       1925.78        40.16 o                         
  -1   1   2       4338.56       4749.92        96.25 o                         
   0   1   2        310.47        314.99        12.63 o                         
   1   1   2         98.20         95.03         1.97 o                         
   2   1   2        332.76        303.03         6.55 o                         
   3   1   2         79.89         55.01         1.54 o                         
   4   1   2        122.24        115.16         2.89 o                         
   5   1   2        122.10        110.76         2.30 o                         
   6   1   2        129.25        115.40         2.60 o                         
   7   1   2          1.88          1.92         1.72 o                         
   8   1   2         14.72         14.07         1.81 o                         
   9   1   2         12.50         11.84         1.62 o                         
  10   1   2        139.38        145.48         3.68 o                         
 -10   2   2        158.91        144.54         3.41 o                         
  -9   2   2        172.68        157.67         3.72 o                         
  -8   2   2       1668.99       1511.51        27.34 o                         
  -7   2   2        316.02        287.49         7.17 o                         
  -6   2   2        138.16        129.60         2.10 o                         
  -5   2   2       2085.95       2027.98        19.71 o                         
  -4   2   2        699.36        709.63         7.53 o                         
  -3   2   2         44.99         40.46         1.52 o                         
  -2   2   2       1020.12        986.11        21.62 o                         
  -1   2   2       9551.63       9539.72       192.29 o                         
   0   2   2        483.66        592.87        13.66 o                         
   1   2   2         64.01         53.31         1.20 o                         
   2   2   2       4219.47       3017.19        49.08 o                         
   3   2   2        292.02        217.98         3.16 o                         
   4   2   2          0.85          0.64         0.48 o                         
   5   2   2       1201.14       1059.64        12.89 o                         
   6   2   2        412.08        384.11         4.86 o                         
   7   2   2        392.96        367.61         5.99 o                         
   8   2   2        363.89        363.83         7.65 o                         
   9   2   2        372.29        363.69         6.99 o                         
 -10   3   2         34.94         33.39         1.52 o                         
  -9   3   2        346.20        324.76         7.15 o                         
  -8   3   2         95.59         87.91         2.28 o                         
  -7   3   2        572.12        519.16         9.91 o                         
  -6   3   2        264.67        287.08         4.19 o                         
  -5   3   2        716.84        755.36         8.60 o                         
  -4   3   2       2973.88       3181.74        25.25 o                         
  -3   3   2          7.01         10.44         0.74 o                         
  -2   3   2       1352.37       1492.89        18.43 o                         
  -1   3   2       1747.66       2081.50        44.52 o                         
   0   3   2        574.10        592.66        10.66 o                         
   1   3   2        508.22        499.41         8.68 o                         
   2   3   2        226.81        202.81         3.17 o                         
   3   3   2       2629.70       2524.02        33.56 o                         
   4   3   2        730.80        763.97        12.94 o                         
   5   3   2        208.21        194.77         3.20 o                         
   6   3   2        190.55        172.79         3.07 o                         
   7   3   2         12.07          7.93         1.14 o                         
   8   3   2        328.07        316.94        10.30 o                         
   9   3   2          6.68         10.65         1.30 o                         
 -10   4   2        259.86        231.93         7.34 o                         
  -9   4   2        215.88        200.04         4.60 o                         
  -8   4   2          2.12          1.97         0.95 o                         
  -7   4   2        634.64        584.65         6.40 o                         
  -6   4   2        763.01        728.70        15.32 o                         
  -5   4   2          0.16          0.55         0.49 o                         
  -4   4   2        255.76        265.01         3.94 o                         
  -3   4   2       1432.75       1526.54        22.70 o                         
  -2   4   2       1226.14       1435.88        17.97 o                         
  -1   4   2        114.10        105.21         4.60 o                         
   0   4   2       4399.99       4564.29        66.53 o                         
   1   4   2        991.69        841.31        26.71 o                         
   2   4   2          1.02          3.55         0.51 o                         
   3   4   2        907.61        823.72        18.47 o                         
   4   4   2       1521.91       1468.60        19.55 o                         
   5   4   2         61.50         53.91         1.64 o                         
   6   4   2          0.94         -0.08         0.72 o                         
   7   4   2        840.67        807.58         9.43 o                         
   8   4   2        120.55        109.63         4.46 o                         
   9   4   2        199.17        210.29        11.07 o                         
  -9   5   2         34.34         34.94         2.28 o                         
  -8   5   2         54.66         52.71         2.92 o                         
  -7   5   2         52.31         49.58         2.45 o                         
  -6   5   2         26.08         28.07         1.57 o                         
  -5   5   2          0.16          0.48         0.80 o                         
  -4   5   2        141.90        139.85         3.46 o                         
  -3   5   2        104.86        112.91         3.45 o                         
  -2   5   2          2.09          1.59         0.87 o                         
  -1   5   2         15.62         17.88         1.31 o                         
   0   5   2         20.19         26.28         1.39 o                         
   1   5   2        181.82        197.55         5.05 o                         
   2   5   2         96.74         98.26         3.08 o                         
   3   5   2         17.85         14.08         2.23 o                         
   4   5   2         39.71         41.19         1.87 o                         
   5   5   2          7.15          6.60         1.03 o                         
   6   5   2          0.03          0.25         0.85 o                         
   7   5   2          3.44          2.26         1.19 o                         
   8   5   2         95.01         96.47         5.66 o                         
  -9   6   2        136.05        124.34         4.00 o                         
  -8   6   2        314.21        291.47         9.41 o                         
  -7   6   2         39.64         38.63         1.87 o                         
  -6   6   2        201.87        206.96         4.89 o                         
  -5   6   2         68.84         62.09         2.55 o                         
  -4   6   2         19.55         23.05         1.52 o                         
  -3   6   2        543.92        556.01         8.84 o                         
  -2   6   2        762.92        790.76        17.87 o                         
  -1   6   2       1098.67       1126.52        15.61 o                         
   0   6   2        356.76        329.79         6.00 o                         
   1   6   2        798.86        781.72        16.86 o                         
   2   6   2        960.41        932.19        19.24 o                         
   3   6   2       1315.60       1316.66        67.96 o                         
   4   6   2        442.10        423.45         6.71 o                         
   5   6   2         31.25         32.67         2.54 o                         
   6   6   2        337.62        345.18         8.06 o                         
   7   6   2         52.78         48.98         3.31 o                         
   8   6   2         96.78        100.20         7.22 o                         
  -8   7   2          4.58          4.07         1.25 o                         
  -7   7   2         35.81         31.39         2.79 o                         
  -6   7   2        217.56        211.11         5.80 o                         
  -5   7   2        218.40        211.62         5.44 o                         
  -4   7   2        407.42        410.87         9.39 o                         
  -3   7   2        125.12        137.08         5.62 o                         
  -2   7   2         14.11         12.08         1.82 o                         
  -1   7   2         43.81         41.40         2.93 o                         
   0   7   2          8.25         11.47         1.21 o                         
   1   7   2        114.73        118.37         2.84 o                         
   2   7   2         69.79         68.60         3.54 o                         
   3   7   2         78.12         75.07         2.52 o                         
   4   7   2        524.51        533.11         7.79 o                         
   5   7   2        277.86        266.94         6.25 o                         
   6   7   2         55.49         54.01         2.61 o                         
   7   7   2         71.80         72.39         3.65 o                         
  -7   8   2        869.51        775.00        20.05 o                         
  -6   8   2       1411.00       1354.02        23.61 o                         
  -5   8   2         47.71         52.82         2.25 o                         
  -4   8   2        529.35        521.44        15.43 o                         
  -3   8   2       1562.08       1591.66        36.20 o                         
  -2   8   2        118.44        116.97         3.77 o                         
  -1   8   2         51.74         50.90         2.81 o                         
   0   8   2        797.69        833.93        10.82 o                         
   1   8   2         10.72         11.40         1.00 o                         
   2   8   2        168.18        157.50         4.65 o                         
   3   8   2        249.77        242.84         5.33 o                         
   4   8   2        419.50        417.46         8.46 o                         
   5   8   2         14.28         14.62         1.61 o                         
   6   8   2         43.58         41.05         2.31 o                         
  -5   9   2        150.00        133.10         8.33 o                         
  -4   9   2         86.68         93.79         3.76 o                         
  -3   9   2         53.74         57.50         3.07 o                         
  -2   9   2        389.49        369.54         7.90 o                         
  -1   9   2        183.47        173.76         6.82 o                         
   0   9   2        185.31        182.13         4.13 o                         
   1   9   2        453.59        452.60         9.68 o                         
   2   9   2        207.28        188.85         4.85 o                         
   3   9   2        206.14        210.65         5.01 o                         
   4   9   2        160.19        156.98         5.19 o                         
   5   9   2         44.52         42.29         3.39 o                         
  -3  10   2         15.18         13.38         1.24 o                         
  -2  10   2        138.62        132.52         4.26 o                         
  -1  10   2        291.16        275.76        11.33 o                         
   0  10   2         96.41         97.22         4.25 o                         
   1  10   2        398.09        392.62         8.11 o                         
   2  10   2        304.21        288.77         6.37 o                         
   3  10   2        196.09        205.19        10.42 o                         
 -10   1   3         23.78         23.08         1.74 o                         
  -9   1   3        233.77        219.99         4.67 o                         
  -8   1   3        212.65        180.28         6.22 o                         
  -7   1   3        161.50        153.31         3.03 o                         
  -6   1   3        159.45        160.46         2.98 o                         
  -5   1   3         89.38         96.81         2.32 o                         
  -4   1   3        757.87        782.66        10.90 o                         
  -3   1   3       2429.94       2584.06        38.54 o                         
  -2   1   3       1653.26       1827.71        38.73 o                         
  -1   1   3       1152.82       1102.60        23.97 o                         
   0   1   3        355.39        304.99         8.97 o                         
   1   1   3        415.87        374.09         6.21 o                         
   2   1   3       1461.20       1554.58        69.83 o                         
   3   1   3        568.14        505.19        24.93 o                         
   4   1   3         61.59         43.82         1.14 o                         
   5   1   3        313.35        286.44         7.12 o                         
   6   1   3        411.19        390.82         8.82 o                         
   7   1   3        251.93        259.75         5.70 o                         
   8   1   3        562.60        578.14         9.11 o                         
   9   1   3        320.65        354.51         7.12 o                         
 -10   2   3          0.18          0.68         0.61 o                         
  -9   2   3          7.23          9.13         1.00 o                         
  -8   2   3          1.14          1.20         0.84 o                         
  -7   2   3          1.44          2.38         0.66 o                         
  -6   2   3         15.58         18.67         0.95 o                         
  -5   2   3        164.89        195.30         3.18 o                         
  -4   2   3        337.73        353.40         5.81 o                         
  -3   2   3         18.08         24.60         1.48 o                         
  -2   2   3        482.34        563.84         9.64 o                         
  -1   2   3        200.94        205.08         6.19 o                         
   0   2   3        144.48        167.01         3.63 o                         
   1   2   3        417.39        429.26         5.79 o                         
   2   2   3        276.55        234.00         6.08 o                         
   3   2   3         59.86         53.59         1.43 o                         
   4   2   3         58.81         57.14         1.41 o                         
   5   2   3         47.22         46.00         1.31 o                         
   6   2   3        143.62        153.89         3.07 o                         
   7   2   3          2.60          2.27         1.10 o                         
   8   2   3          5.48          6.36         1.35 o                         
 -10   3   3        193.70        171.76         3.50 o                         
  -9   3   3        272.55        256.73         4.68 o                         
  -8   3   3        663.11        638.63         8.85 o                         
  -7   3   3       1065.09        921.77        21.54 o                         
  -6   3   3        907.28        867.39         8.21 o                         
  -5   3   3        775.54        784.76         8.11 o                         
  -4   3   3        416.79        420.22         5.66 o                         
  -3   3   3        543.35        505.79         6.46 o                         
  -2   3   3       1661.22       1718.01        36.99 o                         
  -1   3   3        637.93        658.08        11.07 o                         
   0   3   3        225.92        196.78         2.69 o                         
   1   3   3        426.21        441.06         5.71 o                         
   2   3   3        604.19        480.30        11.90 o                         
   3   3   3        695.34        655.27        14.26 o                         
   4   3   3        881.58        833.94        11.47 o                         
   5   3   3        158.45        154.56         2.87 o                         
   6   3   3          0.68          0.62         0.83 o                         
   7   3   3        156.63        157.45         3.71 o                         
   8   3   3        185.29        205.64        15.20 o                         
   9   3   3         53.08         54.64         5.40 o                         
  -9   4   3          5.09          8.54         1.40 o                         
  -8   4   3         22.14         16.38         1.51 o                         
  -7   4   3         44.88         49.06         1.66 o                         
  -6   4   3          1.01          1.13         0.59 o                         
  -5   4   3         86.28         97.47         1.95 o                         
  -4   4   3          7.71          9.43         0.81 o                         
  -3   4   3        278.25        282.74        11.00 o                         
  -2   4   3        196.09        262.85         3.92 o                         
  -1   4   3         23.08         24.93         0.93 o                         
   0   4   3         58.10         57.91         1.31 o                         
   1   4   3         93.66         86.94         5.00 o                         
   2   4   3        134.67        129.07         4.30 o                         
   3   4   3        161.93        173.46         3.29 o                         
   4   4   3          3.62          3.53         1.03 o                         
   5   4   3         18.73         15.89         1.20 o                         
   6   4   3        126.30        127.77         3.70 o                         
   7   4   3         20.89         19.55         3.79 o                         
  -9   5   3        164.39        133.28         6.03 o                         
  -8   5   3        362.22        343.22        10.99 o                         
  -7   5   3        161.56        158.48         4.48 o                         
  -6   5   3        112.76         92.83         2.73 o                         
  -5   5   3         36.03         50.90         3.66 o                         
  -4   5   3         58.92         57.14         2.49 o                         
  -3   5   3        233.01        246.75         4.44 o                         
  -2   5   3         56.45         58.88         2.21 o                         
  -1   5   3        230.90        224.17         4.74 o                         
   0   5   3        244.55        248.34         5.08 o                         
   1   5   3        467.56        418.84         7.92 o                         
   2   5   3       1084.09       1153.69        20.30 o                         
   3   5   3       1417.48       1403.52        21.37 o                         
   4   5   3        623.96        591.58        15.13 o                         
   5   5   3        330.42        305.70         6.91 o                         
   6   5   3        508.19        511.67        11.08 o                         
   7   5   3        227.15        236.40        13.30 o                         
   8   5   3        194.03        194.43        10.21 o                         
  -8   6   3         31.16         31.93         2.72 o                         
  -7   6   3          2.72          1.68         0.92 o                         
  -6   6   3        138.32        139.25         3.96 o                         
  -5   6   3        147.32        128.52         3.79 o                         
  -4   6   3         45.38         50.08         2.01 o                         
  -3   6   3         65.47         56.97         2.47 o                         
  -2   6   3        123.34        134.81         4.18 o                         
  -1   6   3          2.64          4.53         0.94 o                         
   0   6   3         19.39         17.20         1.28 o                         
   1   6   3          8.27          7.44         1.28 o                         
   2   6   3         26.07         23.29         2.04 o                         
   3   6   3          2.77          3.22         1.02 o                         
   4   6   3        308.21        296.62         9.03 o                         
   5   6   3         36.92         39.31         2.69 o                         
   6   6   3          3.37          3.07         1.56 o                         
   7   6   3          1.33          1.94         2.20 o                         
  -7   7   3        483.05        414.19         7.30 o                         
  -6   7   3        111.66        116.43         3.59 o                         
  -5   7   3        303.50        322.44         7.62 o                         
  -4   7   3        650.26        645.14        17.38 o                         
  -3   7   3        617.88        570.90        15.87 o                         
  -2   7   3        696.96        698.24        17.56 o                         
  -1   7   3         73.49         73.46         3.35 o                         
   0   7   3        294.74        265.13         5.56 o                         
   1   7   3        480.39        474.56        12.13 o                         
   2   7   3        106.20        101.51         2.95 o                         
   3   7   3        106.39        103.21         3.66 o                         
   4   7   3        250.44        252.73         7.36 o                         
   5   7   3         16.31         25.10         3.02 o                         
   6   7   3         26.32         37.45         3.66 o                         
  -6   8   3         52.60         52.43         3.70 o                         
  -5   8   3         45.43         39.48         1.99 o                         
  -4   8   3          2.18          0.36         0.99 o                         
  -3   8   3          2.48          0.11         1.46 o                         
  -2   8   3          1.13          1.99         1.45 o                         
  -1   8   3          6.49          6.40         1.79 o                         
   0   8   3         79.85         91.37         3.74 o                         
   1   8   3        288.21        276.40         7.09 o                         
   2   8   3         87.69         85.09         2.89 o                         
   3   8   3         40.57         38.77         1.89 o                         
   4   8   3          4.90          3.37         1.37 o                         
   5   8   3         17.20         15.23         2.10 o                         
  -5   9   3        134.74        153.12         4.53 o                         
  -4   9   3        172.90        174.28         5.25 o                         
  -3   9   3        256.68        266.61         8.46 o                         
  -2   9   3        267.15        272.18        19.45 o                         
  -1   9   3        754.80        753.22        18.63 o                         
   0   9   3        260.45        257.07        17.83 o                         
   1   9   3         52.40         43.65         2.70 o                         
   2   9   3         89.11         89.85         6.60 o                         
   3   9   3        197.33        200.87         5.15 o                         
  -2  10   3          7.81         10.65         3.03 o                         
  -1  10   3         11.45         13.69         1.51 o                         
   0  10   3         22.34         22.73         1.82 o                         
   1  10   3          0.03          0.53         0.78 o                         
 -10   0   4        829.25        718.25        17.78 o                         
  -9   0   4       1563.59       1386.98        32.34 o                         
  -8   0   4          0.57          0.94         1.72 o                         
  -7   0   4         12.70          9.55         1.18 o                         
  -6   0   4        506.87        508.40        10.30 o                         
  -5   0   4        225.58        255.13         8.77 o                         
  -4   0   4         76.69         61.06         3.68 o                         
  -3   0   4        658.37        652.27        14.40 o                         
  -2   0   4        428.42        402.91         7.60 o                         
  -1   0   4       1253.29       1259.66       161.89 o                         
   0   0   4       2055.44       2167.85        40.00 o                         
   1   0   4       4969.77       5083.01        60.55 o                         
   2   0   4         76.80         73.35         9.70 o                         
   3   0   4        296.21        244.06         7.91 o                         
   4   0   4       1839.47       1636.56        20.09 o                         
   5   0   4        373.24        372.31         7.91 o                         
   6   0   4         15.90          8.98         3.08 o                         
   7   0   4        991.01       1103.07        20.11 o                         
   8   0   4        184.32        188.20        10.55 o                         
 -10   1   4         26.47         27.91         1.38 o                         
  -9   1   4        120.22        103.35         5.51 o                         
  -8   1   4          1.29          1.40         0.89 o                         
  -7   1   4        393.12        399.56         8.23 o                         
  -6   1   4         14.28         17.24         1.09 o                         
  -5   1   4        977.89       1069.43        15.76 o                         
  -4   1   4        774.74        850.05        12.16 o                         
  -3   1   4        228.01        272.79         5.01 o                         
  -2   1   4       1957.63       2179.65        32.48 o                         
  -1   1   4          4.99          3.38         0.68 o                         
   0   1   4        290.18        293.75         4.93 o                         
   1   1   4         62.62         57.73         1.56 o                         
   2   1   4          8.81          5.45         1.14 o                         
   3   1   4       1589.09       1515.61        22.56 o                         
   4   1   4          1.88          5.33         1.22 o                         
   5   1   4          3.10          7.34         1.83 o                         
   6   1   4        402.76        397.24         6.25 o                         
   7   1   4        102.22         95.94         4.88 o                         
 -10   2   4          0.99          0.16         0.62 o                         
  -9   2   4        257.44        229.48         5.30 o                         
  -8   2   4        822.26        746.99        16.75 o                         
  -7   2   4        121.03        102.75         2.30 o                         
  -6   2   4        274.60        259.72         4.66 o                         
  -5   2   4       1311.48       1422.51        16.75 o                         
  -4   2   4        759.73        827.36        12.98 o                         
  -3   2   4       2779.89       2802.75        44.76 o                         
  -2   2   4       1094.31       1068.60        17.34 o                         
  -1   2   4       1196.12       1104.59        24.75 o                         
   0   2   4        575.76        565.04         8.54 o                         
   1   2   4        528.02        499.59         7.69 o                         
   2   2   4        861.36        666.06        12.44 o                         
   3   2   4        578.58        485.85         6.92 o                         
   4   2   4         18.47         13.26         0.83 o                         
   5   2   4         20.11         21.23         1.36 o                         
   6   2   4        604.54        608.79        11.61 o                         
   7   2   4         86.76         85.56         3.85 o                         
   8   2   4         46.54         47.77         5.34 o                         
  -9   3   4        143.82        124.74         2.69 o                         
  -8   3   4          1.83          2.97         0.91 o                         
  -7   3   4         43.78         36.76         1.33 o                         
  -6   3   4          0.91          3.01         0.72 o                         
  -5   3   4          2.86          4.58         0.74 o                         
  -4   3   4        292.13        325.96         7.54 o                         
  -3   3   4          3.29          5.88         1.04 o                         
  -2   3   4          0.17          0.55         0.76 o                         
  -1   3   4        187.18        178.81         3.68 o                         
   0   3   4          0.27          0.47         0.46 o                         
   1   3   4         44.27         42.42         1.82 o                         
   2   3   4        142.25        140.58         5.45 o                         
   3   3   4          0.44          0.99         0.52 o                         
   4   3   4          0.20          0.08         0.59 o                         
   5   3   4         10.16         11.43         1.40 o                         
   6   3   4         16.79         19.08         2.04 o                         
   7   3   4         65.58         57.95         3.13 o                         
   8   3   4         64.35         75.79         6.29 o                         
  -9   4   4        260.26        230.58         7.52 o                         
  -8   4   4         88.50         86.49         2.75 o                         
  -7   4   4        589.95        535.99         6.52 o                         
  -6   4   4        604.80        552.46        12.46 o                         
  -5   4   4         16.16         17.71         1.29 o                         
  -4   4   4        460.86        492.07        11.46 o                         
  -3   4   4        748.70        730.36        23.22 o                         
  -2   4   4        617.49        573.36        10.84 o                         
  -1   4   4         95.13        131.05         3.09 o                         
   0   4   4         99.15         98.57         2.02 o                         
   1   4   4        568.30        514.39        28.37 o                         
   2   4   4        270.72        252.11         8.09 o                         
   3   4   4        421.30        430.73        15.10 o                         
   4   4   4        616.46        640.12        15.35 o                         
   5   4   4        486.68        499.04        12.53 o                         
   6   4   4         52.48         51.99         2.95 o                         
   7   4   4        771.45        819.70        25.39 o                         
  -8   5   4         22.57         22.03         2.95 o                         
  -7   5   4        326.55        333.42         8.08 o                         
  -6   5   4         90.47         93.37         3.54 o                         
  -5   5   4        479.18        440.01        10.58 o                         
  -4   5   4        204.13        207.15         7.06 o                         
  -3   5   4        152.45        163.62         4.19 o                         
  -2   5   4        468.74        472.54        11.53 o                         
  -1   5   4        113.40        106.33         3.08 o                         
   0   5   4        158.98        139.38         4.03 o                         
   1   5   4        603.56        666.84        13.43 o                         
   2   5   4        570.01        583.68        15.35 o                         
   3   5   4        636.79        649.62        29.58 o                         
   4   5   4          0.40          0.21         0.90 o                         
   5   5   4        208.35        225.64        12.43 o                         
   6   5   4         30.10         26.32         3.53 o                         
   7   5   4         41.13         45.91         3.66 o                         
  -8   6   4        544.07        498.59        13.08 o                         
  -7   6   4        139.25        128.20         3.36 o                         
  -6   6   4         72.60         76.89         2.68 o                         
  -5   6   4       1085.67        930.70        24.92 o                         
  -4   6   4       1502.34       1538.06        20.48 o                         
  -3   6   4         24.02         21.37         1.58 o                         
  -2   6   4         32.45         29.60         2.67 o                         
  -1   6   4       1747.48       1639.82        78.25 o                         
   0   6   4          8.66          7.88         1.44 o                         
   1   6   4          0.83          2.34         1.24 o                         
   2   6   4        950.15        902.96        13.60 o                         
   3   6   4         73.78         77.67         7.36 o                         
   4   6   4         15.90         15.42         3.19 o                         
   5   6   4        309.04        327.60        10.75 o                         
   6   6   4        768.13        833.11        14.64 o                         
  -7   7   4        115.26        109.17         3.80 o                         
  -6   7   4        102.14         89.12         3.20 o                         
  -5   7   4          1.80          1.89         1.65 o                         
  -4   7   4         76.80         87.56         4.73 o                         
  -3   7   4         38.93         46.98         3.46 o                         
  -2   7   4        538.65        527.67        10.53 o                         
  -1   7   4         44.84         38.38         1.97 o                         
   0   7   4          1.03          1.75         0.87 o                         
   1   7   4         22.34         19.79         1.83 o                         
   2   7   4        234.50        223.38         6.02 o                         
   3   7   4         76.52         78.80         7.63 o                         
   4   7   4         15.99         14.56         4.06 o                         
   5   7   4          6.76          4.58         1.88 o                         
  -6   8   4        202.12        171.08         4.04 o                         
  -5   8   4          8.91         10.56         1.20 o                         
  -4   8   4        211.17        201.64         7.43 o                         
  -3   8   4        213.75        206.55         7.40 o                         
  -2   8   4        270.98        279.78         9.00 o                         
  -1   8   4        156.63        152.45         5.94 o                         
   0   8   4        555.63        529.15        13.82 o                         
   1   8   4        495.91        446.28        11.76 o                         
   2   8   4        348.68        339.40         8.99 o                         
   3   8   4        336.61        335.64        10.01 o                         
   4   8   4        101.78         99.82         3.96 o                         
  -4   9   4          0.07         -0.39         2.47 o                         
  -3   9   4          0.65          1.67         1.05 o                         
  -2   9   4          0.08          0.38         0.97 o                         
  -1   9   4         54.56         46.48         6.81 o                         
   0   9   4        198.98        168.35         4.72 o                         
   1   9   4         11.56         10.56         1.19 o                         
   2   9   4        117.92        112.71         7.01 o                         
  -9   1   5        274.33        361.74         7.50 o                         
  -8   1   5        308.49        419.17         9.12 o                         
  -7   1   5        233.41        358.18        10.64 o                         
  -6   1   5        337.15        748.95        11.51 o                         
  -5   1   5        572.68        819.26        25.76 o                         
  -4   1   5        313.37        498.65        20.31 o                         
  -3   1   5        743.19        621.40        36.12 o                         
  -2   1   5        379.82        277.02         7.02 o                         
  -1   1   5         78.73         53.72         1.87 o                         
   0   1   5        417.33        402.19         4.87 o                         
   1   1   5        811.08        777.11        21.11 o                         
   2   1   5        220.35        368.19         6.23 o                         
   3   1   5        310.78        533.98         9.50 o                         
   4   1   5        540.83        647.26        14.53 o                         
   5   1   5        207.10        255.05        10.09 o                         
   6   1   5        209.62        282.92         8.05 o                         
   7   1   5        268.49        332.97         9.98 o                         
  -9   2   5         25.01         41.15         2.16 o                         
  -8   2   5          4.55         52.33         2.58 o                         
  -7   2   5         46.31         58.48         3.56 o                         
  -6   2   5         21.96         33.89         1.66 o                         
  -5   2   5        116.22        128.46         3.62 o                         
  -4   2   5         56.17         75.31         2.44 o                         
  -3   2   5          4.65          3.63         1.09 o                         
  -2   2   5          7.13          7.55         1.11 o                         
  -1   2   5         68.64         72.60         2.43 o                         
   0   2   5          7.49          8.02         1.07 o                         
   1   2   5          5.06          5.65         0.74 o                         
   2   2   5         20.54         51.22         2.26 o                         
   3   2   5          3.40         67.61         2.06 o                         
   4   2   5         25.05         26.58         1.37 o                         
   5   2   5         26.94         37.70         2.51 o                         
   6   2   5         83.78         94.17         3.82 o                         
   7   2   5         44.82         52.57        10.20 o                         
  -9   3   5        245.35        304.09         8.50 o                         
  -8   3   5         98.34        195.72         4.33 o                         
  -7   3   5        165.12        297.41        14.03 o                         
  -6   3   5         81.94        114.56         3.14 o                         
  -5   3   5        253.71        335.74         4.97 o                         
  -4   3   5       1383.42       2117.83        32.39 o                         
  -3   3   5       2015.06       1959.64        87.53 o                         
  -2   3   5       1281.35       1138.98        51.96 o                         
  -1   3   5        845.51        748.16        14.23 o                         
   0   3   5       1313.98       1158.04        25.36 o                         
   1   3   5       2007.52       1743.81        48.97 o                         
   2   3   5        703.35       1498.59        24.99 o                         
   3   3   5        109.44        214.91         3.40 o                         
   4   3   5         31.14         61.62         4.49 o                         
   5   3   5        194.76        231.19         6.10 o                         
   6   3   5        200.09        217.22         5.61 o                         
   7   3   5        204.86        230.78        10.28 o                         
  -8   4   5         81.03         74.34         3.03 o                         
  -7   4   5         86.72        204.32         4.59 o                         
  -6   4   5         72.71        137.56         4.60 o                         
  -5   4   5         29.49         90.91         3.22 o                         
  -4   4   5         29.13         56.85         2.40 o                         
  -3   4   5        340.53        344.47         7.11 o                         
  -2   4   5         17.23         15.71         1.02 o                         
  -1   4   5         59.17         53.53         1.59 o                         
   0   4   5         17.28         16.04         1.50 o                         
   1   4   5        342.10        297.96        10.77 o                         
   2   4   5         50.20         53.22         2.00 o                         
   3   4   5         95.76        100.29         2.71 o                         
   4   4   5        103.45        116.03         4.24 o                         
   5   4   5        192.56        218.04         6.50 o                         
   6   4   5          4.89         18.58         2.25 o                         
  -8   5   5        121.72        341.34         7.17 o                         
  -7   5   5          0.35         29.19         3.24 o                         
  -6   5   5         58.87         65.26         2.87 o                         
  -5   5   5        302.67        325.04        18.52 o                         
  -4   5   5        167.07        189.27         5.40 o                         
  -3   5   5        378.94        352.04         6.79 o                         
  -2   5   5        333.80        283.29         7.26 o                         
  -1   5   5        403.56        309.67        21.99 o                         
   0   5   5        340.40        273.46         7.34 o                         
   1   5   5        357.73        312.97        45.35 o                         
   2   5   5         55.38        163.17        26.23 o                         
   3   5   5         73.23        122.00         6.50 o                         
   4   5   5         12.60         41.24         4.69 o                         
   5   5   5         34.29         41.99         4.83 o                         
   6   5   5        375.39        435.88        15.37 o                         
  -7   6   5         13.11         17.37         1.56 o                         
  -6   6   5        317.20        288.13         7.50 o                         
  -5   6   5         45.33         41.81         3.44 o                         
  -4   6   5         80.45        208.69         8.08 o                         
  -3   6   5         80.05         61.26         4.04 o                         
  -2   6   5         69.78         63.73         3.16 o                         
  -1   6   5         12.32          8.89         2.64 o                         
   0   6   5         62.48         34.10         5.28 o                         
   1   6   5         83.80         63.62         6.40 o                         
   2   6   5        245.34        271.08        13.20 o                         
   3   6   5         13.08         22.91         4.46 o                         
   4   6   5          4.07        123.91         6.27 o                         
   5   6   5          6.85         10.85         1.86 o                         
  -6   7   5        336.58        394.44        27.53 o                         
  -5   7   5        182.87        283.81         5.91 o                         
  -4   7   5        334.43        565.97        15.33 o                         
  -3   7   5        338.61        330.16        10.25 o                         
  -2   7   5        590.56        482.51        13.33 o                         
  -1   7   5        773.73        588.41        66.75 o                         
   0   7   5        605.41        459.06         9.86 o                         
   1   7   5        346.38        322.21        13.74 o                         
   2   7   5        400.53        551.86        19.24 o                         
   3   7   5        206.71        302.60        13.55 o                         
   4   7   5        102.20        185.71         8.04 o                         
  -4   8   5         22.08         16.42         1.34 o                         
  -3   8   5          5.50          6.38         1.41 o                         
  -2   8   5         69.48         78.32         3.81 o                         
  -1   8   5          7.46          5.18         1.25 o                         
   0   8   5         61.57         34.39         2.41 o                         
   1   8   5          5.00          2.36         1.91 o                         
   2   8   5          0.27          8.55         2.23 o                         
  -8   0   6         12.78         13.35         2.00 o                         
  -7   0   6        325.73        299.26        10.25 o                         
  -6   0   6        814.39        870.66        22.82 o                         
  -5   0   6         52.32         52.43         4.01 o                         
  -4   0   6        827.87        804.17        21.32 o                         
  -3   0   6        360.79        352.74        12.35 o                         
  -2   0   6        226.58        197.59         6.70 o                         
  -1   0   6        221.13        207.19         5.42 o                         
   0   0   6        115.93        110.36         3.79 o                         
   1   0   6         11.22         10.03         2.08 o                         
   2   0   6         26.58         18.06         2.71 o                         
   3   0   6         42.80         39.63         3.22 o                         
   4   0   6          1.51          0.27         3.15 o                         
   5   0   6        322.84        362.32        15.94 o                         
   6   0   6         46.22         40.85         4.82 o                         
  -8   1   6         75.38         56.41         2.48 o                         
  -7   1   6        144.97        120.29         5.01 o                         
  -6   1   6         17.81         14.57         1.37 o                         
  -5   1   6        337.83        323.52         7.80 o                         
  -4   1   6        123.96        122.53         4.44 o                         
  -3   1   6          8.10          9.68         2.45 o                         
  -2   1   6        115.43        100.55         2.89 o                         
  -1   1   6          9.26          8.19         1.08 o                         
   0   1   6        132.37        132.42         3.23 o                         
   1   1   6         48.30         58.95         3.41 o                         
   2   1   6        150.83        136.69         4.38 o                         
   3   1   6        128.73        120.67         4.59 o                         
   4   1   6         88.03         89.70         4.11 o                         
   5   1   6         33.75         33.57         3.76 o                         
   6   1   6          1.58          1.56         1.89 o                         
  -8   2   6        413.13        349.38         7.06 o                         
  -7   2   6        462.80        459.59        13.29 o                         
  -6   2   6          1.47          5.37         1.07 o                         
  -5   2   6        957.30       1057.99        18.76 o                         
  -4   2   6       1120.27       1193.79        20.24 o                         
  -3   2   6         35.87         19.68         1.91 o                         
  -2   2   6         10.23         15.28         1.54 o                         
  -1   2   6       1291.03       1201.12        17.53 o                         
   0   2   6        655.15        588.49        22.53 o                         
   1   2   6         35.48         22.09         1.62 o                         
   2   2   6        551.53        508.73        23.48 o                         
   3   2   6        433.41        442.14        19.40 o                         
   4   2   6        192.02        193.04         6.11 o                         
   5   2   6        193.92        191.00         7.42 o                         
   6   2   6        856.61        855.77        16.87 o                         
  -8   3   6         65.83         62.74         2.68 o                         
  -7   3   6         57.73         58.15         2.04 o                         
  -6   3   6        144.11        149.75         4.47 o                         
  -5   3   6        813.08        944.10        16.74 o                         
  -4   3   6        103.76         94.89         3.61 o                         
  -3   3   6        200.69        205.70         5.13 o                         
  -2   3   6        753.01        694.37        10.64 o                         
  -1   3   6        155.67        132.11         2.76 o                         
   0   3   6        367.21        354.52         9.61 o                         
   1   3   6         11.75         11.85         1.27 o                         
   2   3   6        249.12        247.72         8.90 o                         
   3   3   6        600.98        652.22        16.60 o                         
   4   3   6        239.72        248.60         6.82 o                         
   5   3   6         96.24        103.48         3.46 o                         
  -7   4   6         18.40         16.68         1.74 o                         
  -6   4   6        503.74        435.36        20.90 o                         
  -5   4   6         76.77         73.74         6.25 o                         
  -4   4   6         40.18         29.40         1.44 o                         
  -3   4   6        170.68        167.33         6.91 o                         
  -2   4   6        439.54        426.53         7.47 o                         
  -1   4   6         58.82         54.86         2.27 o                         
   0   4   6        680.78        596.97        36.76 o                         
   1   4   6       1264.41       1176.95        45.44 o                         
   2   4   6         43.09         33.77         2.24 o                         
   3   4   6          3.92          2.38         1.20 o                         
   4   4   6        121.15        118.99         7.83 o                         
   5   4   6        258.10        271.64         7.91 o                         
  -7   5   6          0.84          1.22         1.10 o                         
  -6   5   6         87.00         84.49        12.13 o                         
  -5   5   6         77.89         77.92         4.40 o                         
  -4   5   6         12.97         13.12         1.58 o                         
  -3   5   6         13.62          7.98         1.78 o                         
  -2   5   6        120.14        110.19         5.03 o                         
  -1   5   6         38.18         30.12         4.20 o                         
   0   5   6          7.17          3.97         2.71 o                         
   1   5   6        166.63        189.42        10.10 o                         
   2   5   6         13.60         16.31         1.97 o                         
   3   5   6         12.60         10.39         2.97 o                         
   4   5   6          0.15         -1.51         2.53 o                         
  -5   6   6        252.97        233.63        23.42 o                         
  -4   6   6         18.75         13.41         1.44 o                         
  -3   6   6         77.38         64.85         3.74 o                         
  -2   6   6         42.96         29.09         2.02 o                         
  -1   6   6        148.47        130.76         7.64 o                         
   0   6   6        112.77        110.49         7.21 o                         
   1   6   6         50.83         46.84         2.97 o                         
   2   6   6        200.24        188.99         5.62 o                         
   3   6   6        197.58        205.73         9.37 o                         
  -4   7   6          5.78          3.34         1.15 o                         
  -3   7   6        103.39         97.49         3.15 o                         
  -2   7   6          0.24          0.72         0.89 o                         
  -1   7   6         78.58         61.93         4.59 o                         
   0   7   6         73.75         70.05         3.25 o                         
   1   7   6         22.79         21.42         1.85 o                         
  -7   1   7        110.54         91.12         5.25 o                         
  -6   1   7        111.33        114.79         5.69 o                         
  -5   1   7        206.72        225.57         6.29 o                         
  -4   1   7        230.68        227.68         7.30 o                         
  -3   1   7        180.91        381.94        10.16 o                         
  -2   1   7        246.50        608.01        17.16 o                         
  -1   1   7        494.79        506.05        27.41 o                         
   0   1   7        285.91        319.02         9.16 o                         
   1   1   7         84.92        120.50         5.47 o                         
   2   1   7        102.31         98.82         8.59 o                         
   3   1   7         69.25         78.71         4.42 o                         
   4   1   7         23.27         28.89         3.11 o                         
  -7   2   7          4.28          2.07         0.63 o                         
  -6   2   7         33.57         23.89         1.64 o                         
  -5   2   7         97.73        121.53         3.89 o                         
  -4   2   7         76.70         50.38         3.31 o                         
  -3   2   7         95.69         82.03         3.26 o                         
  -2   2   7          6.93          7.04         1.44 o                         
  -1   2   7          6.19          8.29         1.53 o                         
   0   2   7         20.02         57.45         3.72 o                         
   1   2   7          0.76         14.10         2.37 o                         
   2   2   7        110.94        111.41         4.30 o                         
   3   2   7          0.50          0.68         1.44 o                         
   4   2   7          7.41          8.21         2.02 o                         
  -6   3   7        554.20        472.38        30.42 o                         
  -5   3   7        218.57        220.25         6.79 o                         
  -4   3   7         49.29         59.16         6.31 o                         
  -3   3   7         52.51        354.30        59.88 o                         
  -2   3   7        156.37        402.69        19.45 o                         
  -1   3   7        363.53        416.16        17.63 o                         
   0   3   7        453.59        390.60        12.61 o                         
   1   3   7        100.71         92.25         3.83 o                         
   2   3   7         91.35        124.08         5.12 o                         
   3   3   7        326.41        359.55        10.26 o                         
  -6   4   7          9.28          5.01         1.31 o                         
  -5   4   7         65.57         37.57         2.90 o                         
  -4   4   7         17.70         30.63        17.91 o                         
  -3   4   7          5.58         13.78         8.08 o                         
  -2   4   7          2.65          1.72         1.24 o                         
  -1   4   7          2.29          1.06         1.24 o                         
   0   4   7         46.50         36.25         6.13 o                         
   1   4   7        135.15        124.95        11.30 o                         
   2   4   7          1.38          0.74         1.05 o                         
   3   4   7         22.03         29.22         3.20 o                         
  -4   5   7        111.62         92.51         4.16 o                         
  -3   5   7          5.47          2.05         1.03 o                         
  -2   5   7         43.90         45.12         2.60 o                         
  -1   5   7         81.35         80.40         3.51 o                         
   0   5   7          7.18         11.65         2.80 o                         
   1   5   7         92.82         80.06         3.82 o                         
   2   5   7         64.91         65.40         4.40 o                         
  -2   6   7         62.41         53.79         8.86 o                         
  -1   6   7         20.80         15.29         1.78 o                         
  -5   0   8        524.46        438.69        89.52 o                         
  -4   0   8         15.23         28.78         6.07 o                         
  -3   0   8         53.31         34.98         3.54 o                         
  -2   0   8        686.49        579.56        17.18 o                         
  -1   0   8          0.79          0.94         2.06 o                         
   0   0   8          8.94          2.69         2.25 o                         
   1   0   8        576.98        488.75        15.28 o                         
  -5   1   8         31.09         33.34         3.46 o                         
  -4   1   8         36.29         31.62         3.33 o                         
  -3   1   8        143.57        114.93         4.30 o                         
  -2   1   8         47.23         30.61         2.45 o                         
  -1   1   8        246.35        178.58         5.71 o                         
   0   1   8         14.82         11.29         1.93 o                         
   1   1   8         38.12         34.48         1.99 o                         
  -4   2   8         27.61         21.88         2.88 o                         
  -3   2   8         55.73         42.65         2.59 o                         
  -2   2   8        152.61        111.64         6.15 o                         
  -1   2   8        481.03        377.14        11.29 o                         
   0   2   8        243.27        197.65         4.74 o                         
   1   2   8         44.82         26.09         1.71 o                         
  -3   3   8         41.69         24.73         2.54 o                         
  -2   3   8         11.32          5.98         1.91 o                         
  -1   3   8         21.58         17.27         1.80 o                         
   0   3   8         16.36         19.24         2.51 o                         
                                                                                
